# Supplementary material for: Improving Infinium MethylationEPIC data processing: re-annotation of enhancers and long noncoding RNA genes and benchmarking of normalization methods
Source: Epigenetics. 2022 Nov 10;17(13):2434–54. doi: 10.1080/15592294.2022.2135201 (PMC9665128; doi:10.1080/15592294.2022.2135201)
Supplement: Supplemental Material [file KEPI_A_2135201_SM2799.zip]

Archive with 5 entries (4 files):
- supplement/
- supplement/Bizet et al_Revision_Additional File1_Supplementary Figures.pptx
- supplement/Bizet et al_Revision_Additional File2_TableS1.xlsx
- supplement/Bizet et al_Revision_Additional File3_TableS2.xlsx
- supplement/supplementary legends.docx
