# Supplementary material for: Improving Infinium MethylationEPIC data processing: re-annotation of enhancers and long noncoding RNA genes and benchmarking of normalization methods
Source: Epigenetics. 2022 Nov 10;17(13):2434–54. doi: 10.1080/15592294.2022.2135201 (PMC9665128; doi:10.1080/15592294.2022.2135201)
Supplement: Supplemental Material [file KEPI_A_2135201_SM2799.zip › supplement/Bizet et al_Revision_Additional File2_TableS1.xlsx]

## Sheet: SupplTab1_Transcripts_PromoOrEn
Transcript	Consensus transcript type	Tissus enhancer	Tissus promoter	Enhancer region	Promoter region	TSS centered Enhancer borders	TSS centered Promoter borders
ENST00000618881	Coding	none	none	none	none	none	none
ENST00000618882	lncRNA (promoter)		NHLF;GM12878;HSMM;HMEC;HUVEC;NHEK;H1HESC		chrX:48929656-48931656;chrX:48931056-48932056;chrX:48929656-48931856;chrX:48929656-48931856;chrX:48929856-48931856;chrX:48930656-48931656;chrX:48929856-48932056		-162/1838;-562/438;-362/1838;-362/1838;-362/1638;-162/838;-562/1638
ENST00000642498	Coding		H1HESC;NHEK;HEPG2;HSMM;HUVEC;GM12878;NHLF;K562		chr20:33542739-33544139;chr20:33542139-33544139;chr20:33542939-33545739;chr20:33542739-33544339;chr20:33543339-33544139;chr20:33542539-33544139;chr20:33542739-33543939;chr20:33543139-33543939		-553/847;-553/1447;-2153/647;-753/847;-553/247;-553/1047;-353/847;-353/447
ENST00000618885	lncRNA (unknown)	none	none	none	none	none	none
ENST00000618886	lncRNA (unknown)	none	none	none	none	none	none
ENST00000618887	Coding		K562;NHLF;NHEK;HMEC;HUVEC;H1HESC;HEPG2;GM12878;HSMM		chr17:26682873-26685873;chr17:26683273-26685273;chr17:26683873-26685473;chr17:26683873-26685873;chr17:26683473-26684873;chr17:26683473-26685473;chr17:26683673-26686073;chr17:26682673-26686073;chr17:26683273-26685673		-1385/1615;-785/1215;-985/615;-1385/615;-385/1015;-985/1015;-1585/815;-1585/1815;-1185/1215
ENST00000618889	lncRNA (unknown)	none	none	none	none	none	none
ENST00000642496	Coding	none	none	none	none	none	none
ENST00000642497	eRNA	HEPG2		chr7:94252264-94254464		-592/1608
ENST00000642491	Coding		NHLF;H1HESC		chr17:59533418-59535818;chr17:59531618-59536018		-407/1993;-2207/2193
ENST00000642492	Coding		K562;HUVEC;HMEC;HSMM;NHLF;HEPG2;NHEK;H1HESC;GM12878		chr2:179315154-179316154;chr2:179314354-179316954;chr2:179315154-179316154;chr2:179314354-179316554;chr2:179314354-179316554;chr2:179313954-179316354;chr2:179314154-179316954;chr2:179314354-179316754;chr2:179312754-179316754		-919/81;-1719/881;-919/81;-1719/481;-1719/481;-2119/281;-1919/881;-1719/681;-3319/681
ENST00000642493	Coding		HEPG2;H1HESC;NHEK;K562;NHLF;HSMM;HUVEC;GM12878		chr20:33542939-33545739;chr20:33542739-33544139;chr20:33542139-33544139;chr20:33543139-33543939;chr20:33542739-33543939;chr20:33542739-33544339;chr20:33543339-33544139;chr20:33542539-33544139		-2180/620;-580/820;-580/1420;-380/420;-380/820;-780/820;-580/220;-580/1020
ENST00000496116	lncRNA (promoter)		HSMM;H1HESC;NHLF;HMEC;K562;NHEK;GM12878;HUVEC;HEPG2		chr3:99536310-99537910;chr3:99535710-99537510;chr3:99535710-99537910;chr3:99535910-99537310;chr3:99535510-99538110;chr3:99535510-99538110;chr3:99535510-99538510;chr3:99536310-99537910;chr3:99535710-99537910		-446/1154;-1046/754;-1046/1154;-846/554;-1246/1354;-1246/1354;-1246/1754;-446/1154;-1046/1154
ENST00000496117	lncRNA (promoter)		HEPG2;K562;H1HESC;HMEC;NHEK;HSMM;NHLF;GM12878;HUVEC		chr20:57225394-57229794;chr20:57225594-57228794;chr20:57224394-57228794;chr20:57225194-57228794;chr20:57224594-57227994;chr20:57224994-57228594;chr20:57224794-57228994;chr20:57224794-57229194;chr20:57224794-57227794		-975/3425;-775/2425;-1975/2425;-1175/2425;-1775/1625;-1375/2225;-1575/2625;-1575/2825;-1575/1425
ENST00000496114	Coding	none	none	none	none	none	none
ENST00000496115	lncRNA (promoter)		H1HESC;HMEC;NHLF;NHEK;HSMM		chr3:3839200-3844800;chr3:3840200-3843000;chr3:3842200-3843000;chr3:3840200-3842800;chr3:3840000-3843000		-3355/2245;-2355/445;-355/445;-2355/245;-2555/445
lnc-OR13H1-2:1	lncRNA (unknown)	none	none	none	none	none	none
ENST00000496113	Coding	none	none	none	none	none	none
ENST00000496110	lncRNA (unknown)	none	none	none	none	none	none
lnc-YKT6-3:2	eRNA	K562;NHLF;HMEC		chr7:44233475-44234675;chr7:44233875-44234075;chr7:44233875-44234075		-400/800;0/200;0/200
lnc-YKT6-3:1	eRNA	NHLF;HMEC;K562		chr7:44233875-44234075;chr7:44233875-44234075;chr7:44233475-44234675		0/200;0/200;-400/800
LIPC-AS1:4	eRNA	NHLF;HSMM;NHEK;HMEC;K562		chr15:58790508-58792308;chr15:58790708-58794708;chr15:58790908-58792108;chr15:58790908-58791508;chr15:58790908-58791508		-1374/426;-3774/226;-1174/26;-574/26;-574/26
LIPC-AS1:5	eRNA	NHLF;HMEC;NHEK;HSMM;K562		chr15:58790508-58792308;chr15:58790908-58791508;chr15:58790908-58792108;chr15:58790708-58794708;chr15:58790908-58791508		-1374/426;-574/26;-1174/26;-3774/226;-574/26
ENST00000496118	Coding		K562;NHEK;GM12878;HSMM;HMEC;NHLF;HUVEC;HEPG2;H1HESC		chr6:32936022-32937222;chr6:32934822-32939822;chr6:32934222-32939822;chr6:32935022-32944222;chr6:32935822-32944222;chr6:32934622-32939822;chr6:32936222-32940622;chr6:32935822-32939022;chr6:32935022-32943222		-920/280;-2120/2880;-2720/2880;-1920/7280;-1120/7280;-2320/2880;-720/3680;-1120/2080;-1920/6280
ENST00000642499	lncRNA (unknown)	none	none	none	none	none	none
ENST00000530153	Coding		HEPG2;GM12878		chr11:65378024-65379424;chr11:65377824-65379224		-652/748;-452/948
ENST00000160298	Coding		HSMM;GM12878;NHEK;HMEC;HEPG2;HUVEC		chr19:7660200-7661000;chr19:7660200-7661800;chr19:7660200-7661000;chr19:7660200-7662000;chr19:7659800-7662600;chr19:7660400-7661000		-588/212;-588/1012;-588/212;-588/1212;-988/1812;-388/212
lnc-BRF2-7:8	eRNA	NHLF;HSMM	HEPG2	chr8:37456842-37458042;chr8:37455842-37458242	chr8:37454442-37457442	-1035/165;-1235/1165	-435/2565
lnc-BRF2-7:9	lncRNA (unknown)	HSMM	HEPG2	chr8:37455842-37458242	chr8:37454442-37457442	-1452/948	-652/2348
ENST00000506097	lncRNA (unknown)	none	none	none	none	none	none
ENST00000506096	lncRNA (unknown)	none	none	none	none	none	none
ENST00000506091	eRNA	H1HESC		chr5:146762207-146763007		-686/114
lnc-GLP1R-3:1	eRNA	K562		chr6:38730622-38731022		-58/342
ENST00000506092	Coding	none	none	none	none	none	none
lnc-BRF2-7:1	eRNA	HSMM;K562	HEPG2	chr8:37466642-37470642;chr8:37470042-37470842	chr8:37470242-37470642	-104/3896;-304/496	-104/296
lnc-BRF2-7:2	eRNA	HSMM;NHLF	HEPG2	chr8:37455842-37458242;chr8:37456842-37458042	chr8:37454442-37457442	-866/1534;-666/534	-66/2934
lnc-BRF2-7:3	eRNA	HSMM;NHLF	HEPG2	chr8:37455842-37458242;chr8:37456842-37458042	chr8:37454442-37457442	-885/1515;-685/515	-85/2915
lnc-BRF2-7:4	eRNA	NHLF;HSMM	HEPG2	chr8:37456842-37458042;chr8:37455842-37458242	chr8:37454442-37457442	-685/515;-885/1515	-85/2915
ENST00000248668	Coding	none	none	none	none	none	none
lnc-BRF2-7:6	eRNA	NHLF;HSMM	HEPG2	chr8:37456842-37458042;chr8:37455842-37458242	chr8:37454442-37457442	-685/515;-885/1515	-85/2915
lnc-BRF2-7:7	eRNA	NHLF;HSMM	HEPG2	chr8:37456842-37458042;chr8:37455842-37458242	chr8:37454442-37457442	-685/515;-885/1515	-85/2915
LINC01867:4	lncRNA (unknown)	none	none	none	none	none	none
LINC01867:2	lncRNA (unknown)	none	none	none	none	none	none
ENST00000555308	Coding		H1HESC;HEPG2		chr7:96634264-96637264;chr7:96634064-96637264		-2473/527;-2673/527
lnc-LNPEP-1:2	lncRNA (unknown)	none	none	none	none	none	none
ENST00000379350	Coding	none	none	none	none	none	none
lnc-MBD3L1-2:1	lncRNA (unknown)	none	none	none	none	none	none
ENST00000516389	small-NC	none	none	none	none	none	none
lnc-ZFP36L2-3:3	lncRNA (unknown)	none	none	none	none	none	none
ENST00000314332	Coding		GM12878;NHEK;HMEC;HEPG2;HUVEC;K562;HSMM;H1HESC;NHLF		chr6:26123021-26127621;chr6:26123421-26126621;chr6:26123221-26127821;chr6:26123221-26127021;chr6:26124021-26126021;chr6:26123021-26126821;chr6:26123221-26127221;chr6:26122821-26127621;chr6:26123021-26128021		-3483/1117;-2483/717;-3683/917;-2883/917;-1883/117;-2683/1117;-3083/917;-3483/1317;-3883/1117
lnc-ZFP36L2-3:6	eRNA	HEPG2		chr2:43597296-43607496		-8120/2080
ENST00000453423	lncRNA (unknown)	HMEC	H1HESC	chr11:64058824-64059224	chr11:64058424-64060424	-68/332	-468/1532
lnc-ZFP36L2-3:5	lncRNA (unknown)	none	none	none	none	none	none
ENST00000462418	lncRNA (unknown)	none	none	none	none	none	none
lnc-EIF2AK4-6:1	eRNA	HSMM;HUVEC		chr15:39887708-39888508;chr15:39887708-39888508		-172/628;-172/628
ENST00000641072	Coding		HSMM;NHEK;NHLF;HMEC;HUVEC		chr4:87281176-87281576;chr4:87281176-87281576;chr4:87280976-87281776;chr4:87281176-87281576;chr4:87280976-87281576		-398/2;-398/2;-598/202;-398/2;-398/202
ENST00000462410	lncRNA (promoter)	NHLF	NHEK;HEPG2;GM12878;K562;HUVEC;HMEC;H1HESC;HSMM	chr1:211499577-211499977	chr1:211499577-211501177;chr1:211499577-211501177;chr1:211499777-211502177;chr1:211499577-211501177;chr1:211499777-211501177;chr1:211499777-211501177;chr1:211499577-211501377;chr1:211499577-211501377	-380/20	-380/1220;-380/1220;-180/2220;-380/1220;-180/1220;-180/1220;-380/1420;-380/1420
ENST00000462412	Coding		NHLF;H1HESC;GM12878;HUVEC;HSMM;NHEK;HEPG2;K562;HMEC		chr3:97482310-97485110;chr3:97482310-97484710;chr3:97482310-97484910;chr3:97482710-97484510;chr3:97482510-97484310;chr3:97482510-97484710;chr3:97482510-97484710;chr3:97482510-97484310;chr3:97482710-97484710		-1067/1733;-1067/1333;-1067/1533;-667/1133;-867/933;-867/1333;-867/1333;-867/933;-667/1333
ENST00000462414	lncRNA (unknown)	none	none	none	none	none	none
ENST00000462415	lncRNA (unknown)	none	none	none	none	none	none
lnc-SPG7-3:1	eRNA	HUVEC;HMEC;HSMM;NHEK;NHLF		chr16:89524899-89525699;chr16:89524099-89526299;chr16:89524899-89525499;chr16:89524299-89525899;chr16:89525099-89525499		-378/422;-1178/1022;-378/222;-978/622;-178/222
ENST00000462417	lncRNA (unknown)	none	none	none	none	none	none
ENST00000411993	eRNA	HUVEC		chr7:18329275-18330075		-536/264
lnc-ABCG5-1:1	eRNA	HEPG2		chr2:44039696-44039896		-131/69
ENST00000411990	Coding	none	none	none	none	none	none
ENST00000334348	Coding	none	none	none	none	none	none
ENST00000453427	lncRNA (promoter)		NHLF;K562;GM12878;H1HESC;HUVEC;NHEK;HMEC;HSMM		chr8:22457055-22458055;chr8:22457055-22458055;chr8:22456855-22458255;chr8:22457255-22458255;chr8:22457055-22457655;chr8:22457055-22457855;chr8:22457055-22458055;chr8:22456455-22457855		-283/717;-283/717;-483/917;-83/917;-283/317;-283/517;-283/717;-883/517
ENST00000411995	Coding		HMEC;HUVEC;HSMM;GM12878;K562;H1HESC;NHEK;NHLF;HEPG2		chr1:40915013-40916013;chr1:40915013-40916213;chr1:40915013-40917213;chr1:40914813-40916213;chr1:40915413-40916013;chr1:40915213-40917213;chr1:40915013-40917213;chr1:40915213-40917213;chr1:40915013-40917613		-766/234;-766/434;-766/1434;-966/434;-366/234;-566/1434;-766/1434;-566/1434;-766/1834
lnc-POU2AF1-4:1	eRNA	GM12878		chr11:110978190-110978590		-116/284
ENST00000567094	Coding		K562;H1HESC;HSMM;NHLF;HMEC;HEPG2;GM12878;NHEK;HUVEC		chr15:42787508-42789308;chr15:42787308-42788708;chr15:42786908-42788908;chr15:42787308-42788908;chr15:42787708-42788908;chr15:42787108-42789308;chr15:42787108-42788708;chr15:42787708-42788708;chr15:42787708-42789108		-332/1468;-532/868;-932/1068;-532/1068;-132/1068;-732/1468;-732/868;-132/868;-132/1268
ENST00000567095	lncRNA (unknown)	none	none	none	none	none	none
ENST00000411999	lncRNA (unknown)	none	none	none	none	none	none
ENST00000567090	lncRNA (unknown)	none	none	none	none	none	none
ENST00000567092	lncRNA (promoter)		HEPG2;GM12878;H1HESC;HUVEC;NHEK;NHLF;HMEC;HSMM;K562		chr16:58161899-58164099;chr16:58160499-58163899;chr16:58161299-58163299;chr16:58162699-58163899;chr16:58162499-58163299;chr16:58160699-58163299;chr16:58162499-58163299;chr16:58162499-58164099;chr16:58162499-58163899		-895/1305;-695/2705;-95/1905;-695/505;-95/705;-95/2505;-95/705;-895/705;-695/705
ENST00000567093	lncRNA (unknown)	none	none	none	none	none	none
lnc-ZNF574-1:2	lncRNA (unknown)	none	none	none	none	none	none
lnc-ZNF574-1:3	lncRNA (promoter)	HMEC;HSMM	NHEK;NHLF;HUVEC;H1HESC;GM12878;K562	chr19:42632760-42637160;chr19:42636760-42637160	chr19:42635360-42637360;chr19:42636360-42636960;chr19:42636760-42637360;chr19:42635760-42638360;chr19:42633560-42637960;chr19:42636760-42638160	-4020/380;-20/380	-1420/580;-420/180;-20/580;-1020/1580;-3220/1180;-20/1380
lnc-ZNF574-1:1	lncRNA (promoter)	HUVEC;HMEC	H1HESC;NHEK;NHLF;GM12878	chr19:42636560-42636760;chr19:42632760-42637160	chr19:42635760-42638360;chr19:42635360-42637360;chr19:42636360-42636960;chr19:42633560-42637960	-146/54;-3946/454	-946/1654;-1346/654;-346/254;-3146/1254
lnc-ZNF574-1:6	lncRNA (promoter)	HMEC;HSMM	K562;H1HESC;NHEK;NHLF;HUVEC;GM12878	chr19:42632760-42637160;chr19:42636760-42637160	chr19:42636760-42638160;chr19:42635760-42638360;chr19:42635360-42637360;chr19:42636360-42636960;chr19:42636760-42637360;chr19:42633560-42637960	-4009/391;-9/391	-9/1391;-1009/1591;-1409/591;-409/191;-9/591;-3209/1191
lnc-ZNF574-1:7	lncRNA (promoter)	HMEC;HSMM	NHEK;NHLF;H1HESC;HUVEC;GM12878;K562	chr19:42632760-42637160;chr19:42636760-42637160	chr19:42635360-42637360;chr19:42636360-42636960;chr19:42635760-42638360;chr19:42636760-42637360;chr19:42633560-42637960;chr19:42636760-42638160	-4009/391;-9/391	-1409/591;-409/191;-1009/1591;-9/591;-3209/1191;-9/1391
lnc-ZNF574-1:4	lncRNA (promoter)	HMEC;HSMM	K562;H1HESC;NHEK;GM12878;HUVEC;NHLF	chr19:42632760-42637160;chr19:42636760-42637160	chr19:42636760-42638160;chr19:42635760-42638360;chr19:42635360-42637360;chr19:42633560-42637960;chr19:42636760-42637360;chr19:42636360-42636960	-4009/391;-9/391	-9/1391;-1009/1591;-1409/591;-3209/1191;-9/591;-409/191
lnc-ZNF574-1:5	lncRNA (promoter)	HSMM;HMEC	HUVEC;NHEK;GM12878;K562;H1HESC;NHLF	chr19:42636760-42637160;chr19:42632760-42637160	chr19:42636760-42637360;chr19:42635360-42637360;chr19:42633560-42637960;chr19:42636760-42638160;chr19:42635760-42638360;chr19:42636360-42636960	-9/391;-4009/391	-9/591;-1409/591;-3209/1191;-9/1391;-1009/1591;-409/191
ENST00000593035	Coding		NHLF;K562;NHEK;GM12878;HSMM;HEPG2;HMEC;HUVEC;H1HESC		chr18:34407402-34410402;chr18:34407802-34409602;chr18:34407802-34410402;chr18:34407202-34410402;chr18:34407602-34410202;chr18:34407402-34410402;chr18:34407802-34410402;chr18:34408202-34410202;chr18:34407802-34410002		-1476/1524;-676/1124;-1476/1124;-1476/1724;-1276/1324;-1476/1524;-1476/1124;-1276/724;-1076/1124
lnc-RAB36-6:1	eRNA	HMEC;NHLF;HSMM		chr22:23657400-23659000;chr22:23658200-23659000;chr22:23658000-23659000		-1593/7;-793/7;-993/7
lnc-NETO1-1:23	lncRNA (promoter)		K562		chr18:70927020-70932420		-731/4669
lnc-NETO1-1:22	lncRNA (promoter)		K562		chr18:70927020-70932420		-705/4695
ENST00000593031	Coding		GM12878;HEPG2;NHEK		chr19:16254400-16256400;chr19:16254000-16255400;chr19:16254400-16254800		-146/1854;-546/854;-146/254
ENST00000593030	Coding		HSMM;NHLF;HMEC;H1HESC;NHEK;HEPG2;GM12878;HUVEC		chr18:77709812-77712612;chr18:77710012-77711612;chr18:77710012-77711612;chr18:77710412-77715212;chr18:77710212-77711612;chr18:77709012-77712612;chr18:77709612-77711612;chr18:77709812-77712612		-1009/1791;-9/1591;-9/1591;-3609/1191;-9/1391;-1009/2591;-9/1991;-1009/1791
ENST00000593032	Coding		HMEC;NHLF;H1HESC;GM12878;HUVEC;HSMM;NHEK;K562;HEPG2		chr19:1104000-1105600;chr19:1104000-1105800;chr19:1104000-1104400;chr19:1104000-1105600;chr19:1104000-1105000;chr19:1104000-1105800;chr19:1104000-1105400;chr19:1104000-1105000;chr19:1104000-1105800		-66/1534;-66/1734;-66/334;-66/1534;-66/934;-66/1734;-66/1334;-66/934;-66/1734
lnc-C8orf74-2:9	lncRNA (promoter)		HSMM;HMEC;GM12878;HUVEC;H1HESC;NHLF;HEPG2;NHEK;K562		chr8:10696190-10697990;chr8:10695790-10697790;chr8:10694390-10698390;chr8:10696590-10697990;chr8:10695990-10697990;chr8:10695990-10697990;chr8:10695990-10697990;chr8:10695990-10697790;chr8:10696590-10697990		-1465/335;-1865/135;-3265/735;-1065/335;-1665/335;-1665/335;-1665/335;-1665/135;-1065/335
lnc-ARHGEF7-4:1	lncRNA (unknown)	none	none	none	none	none	none
lnc-C8orf74-2:3	eRNA	HMEC;H1HESC;HEPG2;NHEK;K562	GM12878	chr8:10697790-10699790;chr8:10697990-10698390;chr8:10697990-10698390;chr8:10697790-10699790;chr8:10697990-10698190	chr8:10694390-10698390	-295/1705;-95/305;-95/305;-295/1705;-95/105	-3695/305
lnc-C8orf74-2:2	lncRNA (promoter)		HSMM;HEPG2;HMEC;NHLF;GM12878;HUVEC;NHEK;K562;H1HESC		chr8:10696190-10697990;chr8:10695990-10697990;chr8:10695790-10697790;chr8:10695990-10697990;chr8:10694390-10698390;chr8:10696590-10697990;chr8:10695990-10697790;chr8:10696590-10697990;chr8:10695990-10697990		-1272/528;-1472/528;-1672/328;-1472/528;-3072/928;-872/528;-1472/328;-872/528;-1472/528
lnc-C8orf74-2:1	eRNA	K562;HMEC;H1HESC;HEPG2;NHEK	GM12878	chr8:10697990-10698190;chr8:10697790-10699790;chr8:10697990-10698390;chr8:10697990-10698390;chr8:10697790-10699790	chr8:10694390-10698390	-95/105;-295/1705;-95/305;-95/305;-295/1705	-3695/305
ENST00000555306	lncRNA (promoter)		K562;HMEC;NHLF;HUVEC;HEPG2;NHEK;GM12878;H1HESC;HSMM		chr14:20921960-20924760;chr14:20921760-20924960;chr14:20921560-20924360;chr14:20922760-20924360;chr14:20921560-20925160;chr14:20922160-20924160;chr14:20921560-20924560;chr14:20922160-20924960;chr14:20921760-20924760		-1425/1375;-1625/1575;-1825/975;-625/975;-1825/1775;-1225/775;-1825/1175;-1225/1575;-1625/1375
lnc-C8orf74-2:7	lncRNA (promoter)		NHEK;GM12878;NHLF;K562;HSMM;H1HESC;HEPG2;HUVEC;HMEC		chr8:10695990-10697790;chr8:10694390-10698390;chr8:10695990-10697990;chr8:10696590-10697990;chr8:10696190-10697990;chr8:10695990-10697990;chr8:10695990-10697990;chr8:10696590-10697990;chr8:10695790-10697790		-1628/172;-3228/772;-1628/372;-1028/372;-1428/372;-1628/372;-1628/372;-1028/372;-1828/172
lnc-C8orf74-2:6	lncRNA (promoter)		HMEC;NHEK;H1HESC;NHLF;HSMM;GM12878;HEPG2;HUVEC;K562		chr8:10695790-10697790;chr8:10695990-10697790;chr8:10695990-10697990;chr8:10695990-10697990;chr8:10696190-10697990;chr8:10694390-10698390;chr8:10695990-10697990;chr8:10696590-10697990;chr8:10696590-10697990		-1828/172;-1628/172;-1628/372;-1628/372;-1428/372;-3228/772;-1628/372;-1028/372;-1028/372
lnc-C8orf74-2:5	lncRNA (promoter)		K562;NHEK;NHLF;GM12878;HUVEC;HMEC;HSMM;HEPG2;H1HESC		chr8:10696590-10697990;chr8:10695990-10697790;chr8:10695990-10697990;chr8:10694390-10698390;chr8:10696590-10697990;chr8:10695790-10697790;chr8:10696190-10697990;chr8:10695990-10697990;chr8:10695990-10697990		-1028/372;-1628/172;-1628/372;-3228/772;-1028/372;-1828/172;-1428/372;-1628/372;-1628/372
lnc-C8orf74-2:4	lncRNA (promoter)		HUVEC;HEPG2;HSMM;NHEK;NHLF;H1HESC;GM12878;K562;HMEC		chr8:10696590-10697990;chr8:10695990-10697990;chr8:10696190-10697990;chr8:10695990-10697790;chr8:10695990-10697990;chr8:10695990-10697990;chr8:10694390-10698390;chr8:10696590-10697990;chr8:10695790-10697790		-945/455;-1545/455;-1345/455;-1545/255;-1545/455;-1545/455;-3145/855;-945/455;-1745/255
lnc-ZDHHC22-1:1	lncRNA (unknown)	none	none	none	none	none	none
lnc-CREB3L4-12:3	lncRNA (promoter)	HUVEC;HMEC	HSMM;NHLF;GM12878;HEPG2;K562;H1HESC;NHEK	chr1:153936376-153936976;chr1:153933976-153936976	chr1:153934176-153937176;chr1:153934376-153937376;chr1:153934976-153937376;chr1:153934376-153937376;chr1:153934976-153937376;chr1:153935376-153937576;chr1:153935576-153937176	-460/140;-2860/140	-2660/340;-2460/540;-1860/540;-2460/540;-1860/540;-1460/740;-1260/340
lnc-CREB3L4-12:2	lncRNA (promoter)	HMEC	NHLF;GM12878;K562;HUVEC;HSMM;H1HESC;HEPG2;NHEK	chr1:153933976-153936976	chr1:153934376-153937376;chr1:153934976-153937376;chr1:153934976-153937376;chr1:153935776-153936376;chr1:153934176-153937176;chr1:153935376-153937576;chr1:153934376-153937376;chr1:153935576-153937176	-2234/766	-1834/1166;-1234/1166;-1234/1166;-434/166;-2034/966;-834/1366;-1834/1166;-634/966
lnc-CREB3L4-12:1	lncRNA (promoter)	HMEC;NHEK;HUVEC	HEPG2;NHLF;GM12878;K562;HSMM;H1HESC	chr1:153933976-153936976;chr1:153933576-153935576;chr1:153933776-153935776	chr1:153934376-153937376;chr1:153934376-153937376;chr1:153934976-153937376;chr1:153934976-153937376;chr1:153934176-153937176;chr1:153935376-153937576	-1423/1577;-1823/177;-1623/377	-1023/1977;-1023/1977;-423/1977;-423/1977;-1223/1777;-23/2177
ENST00000399300	Coding		HMEC;HEPG2;HSMM;NHEK;NHLF;K562;HUVEC;GM12878;H1HESC		chr8:94750824-94754024;chr8:94750624-94754224;chr8:94751624-94754024;chr8:94751024-94754024;chr8:94750424-94753824;chr8:94750224-94754424;chr8:94752224-94754024;chr8:94749824-94754024;chr8:94750624-94753824		-779/2421;-979/2621;-779/1621;-779/2221;-579/2821;-1179/3021;-779/1021;-779/3421;-579/2621
ENST00000399306	Coding		GM12878;HSMM;K562;HMEC;H1HESC;HEPG2;NHLF;NHEK;HUVEC		chr17:3538851-3540851;chr17:3538651-3541051;chr17:3538851-3540651;chr17:3538651-3541451;chr17:3538651-3541051;chr17:3537251-3541251;chr17:3538651-3540851;chr17:3538651-3541251;chr17:3538651-3540851		-1547/453;-1747/653;-1547/253;-1747/1053;-1747/653;-3147/853;-1747/453;-1747/853;-1747/453
ENST00000317483	Coding		H1HESC;K562;HMEC;HEPG2;NHLF;HUVEC;GM12878;NHEK;HSMM		chr6:57085841-57087841;chr6:57081841-57087841;chr6:57084641-57087841;chr6:57085441-57088041;chr6:57084841-57088041;chr6:57085841-57088041;chr6:57085841-57088041;chr6:57085641-57088041;chr6:57085841-57087841		-1636/364;-1636/4364;-1636/1564;-1836/764;-1836/1364;-1836/364;-1836/364;-1836/564;-1636/364
ENST00000399304	Coding		HEPG2;NHEK;H1HESC;HMEC;NHLF;HUVEC;GM12878;HSMM		chr14:53414850-53417850;chr14:53415650-53417850;chr14:53415650-53417850;chr14:53415650-53418650;chr14:53414050-53417850;chr14:53415250-53417850;chr14:53416250-53418650;chr14:53415650-53419250		-114/2886;-114/2086;-114/2086;-914/2086;-114/3686;-114/2486;-914/1486;-1514/2086
lnc-CALN1-6:1	lncRNA (unknown)	none	none	none	none	none	none
ENST00000496119	Coding		NHLF;HEPG2;NHEK;GM12878;K562;HUVEC;HSMM;H1HESC;HMEC		chr6:97729479-97731879;chr6:97729679-97731879;chr6:97729679-97731879;chr6:97729079-97731879;chr6:97728879-97732079;chr6:97728879-97731879;chr6:97729879-97731679;chr6:97729879-97731879;chr6:97728879-97731879		-793/1607;-793/1407;-793/1407;-793/2007;-993/2207;-793/2207;-593/1207;-793/1207;-793/2207
ENST00000335934	Coding		HMEC;GM12878;HSMM;NHLF;H1HESC;HUVEC;NHEK;K562;HEPG2		chr2:24306496-24308096;chr2:24305896-24308496;chr2:24306696-24308496;chr2:24306096-24308496;chr2:24307096-24308496;chr2:24306896-24308496;chr2:24306896-24308296;chr2:24306096-24308696;chr2:24306696-24308496		-11/1589;-411/2189;-411/1389;-411/1989;-411/989;-411/1189;-211/1189;-611/1989;-411/1389
ENST00000603310	eRNA	HSMM		chr2:112199129-112199329		-131/69
lnc-FAM110B-10:1	eRNA	HSMM		chr8:58418446-58419446		-453/547
ENST00000645725	Coding		GM12878;HEPG2;HSMM;NHLF;HMEC;H1HESC;NHEK;HUVEC		chr7:94283464-94285464;chr7:94283264-94285464;chr7:94283864-94288064;chr7:94283264-94285464;chr7:94281664-94285464;chr7:94284064-94285464;chr7:94284064-94287064;chr7:94283864-94285464		-28/1972;-28/2172;-2628/1572;-28/2172;-28/3772;-28/1372;-1628/1372;-28/1572
ENST00000575909	Coding		H1HESC;HSMM;NHLF;K562;GM12878;NHEK;HEPG2;HUVEC;HMEC		chr17:52977401-52979401;chr17:52977401-52978801;chr17:52977401-52979001;chr17:52977801-52979601;chr17:52977201-52979001;chr17:52977401-52980201;chr17:52977001-52979201;chr17:52977401-52978601;chr17:52977801-52978801		-1094/906;-1094/306;-1094/506;-694/1106;-1294/506;-1094/1706;-1494/706;-1094/106;-694/306
ENST00000379056	Coding		NHEK;HEPG2;GM12878;HSMM;NHLF;H1HESC;K562;HUVEC;HMEC		chr13:45914400-45915400;chr13:45912200-45915400;chr13:45909200-45915400;chr13:45912400-45915400;chr13:45912200-45915400;chr13:45913400-45915400;chr13:45913200-45915400;chr13:45914400-45915400;chr13:45913600-45915400		-53/947;-53/3147;-53/6147;-53/2947;-53/3147;-53/1947;-53/2147;-53/947;-53/1747
lnc-SIX2-9:1	eRNA	HMEC;HUVEC;HSMM;NHEK		chr2:45795096-45798496;chr2:45794296-45798296;chr2:45794896-45797096;chr2:45795096-45799096		-1865/1535;-1665/2335;-465/1735;-2465/1535
lnc-METTL5-4:118	lncRNA (unknown)	none	none	none	none	none	none
lnc-METTL5-4:119	eRNA	K562		chr2:171205154-171205354		-190/10
ENST00000581739	Coding	none	none	none	none	none	none
ENST00000581738	Coding		HEPG2;HMEC		chr18:46894802-46895802;chr18:46895002-46895402		-719/281;-319/81
ENST00000472306	Coding		HSMM;NHEK;H1HESC;GM12878;NHLF;HMEC;K562;HUVEC		chr9:140008379-140009579;chr9:140008979-140009579;chr9:140007379-140009979;chr9:140008779-140009979;chr9:140008779-140009179;chr9:140008179-140009579;chr9:140008979-140009779;chr9:140008979-140009579		-436/764;-436/164;-836/1764;-836/364;-36/364;-436/964;-636/164;-436/164
lnc-METTL5-4:112	lncRNA (unknown)	none	none	none	none	none	none
lnc-METTL5-4:113	lncRNA (unknown)	none	none	none	none	none	none
lnc-METTL5-4:110	lncRNA (unknown)	none	none	none	none	none	none
lnc-METTL5-4:111	lncRNA (unknown)	none	none	none	none	none	none
lnc-METTL5-4:116	lncRNA (unknown)	none	none	none	none	none	none
lnc-METTL5-4:117	lncRNA (unknown)	none	none	none	none	none	none
lnc-METTL5-4:114	lncRNA (unknown)	none	none	none	none	none	none
lnc-METTL5-4:115	lncRNA (unknown)	none	none	none	none	none	none
ENST00000492918	Coding		H1HESC;HMEC;NHEK;HEPG2;NHLF;GM12878;HSMM;HUVEC		chr3:139257310-139260510;chr3:139257910-139258910;chr3:139257910-139258910;chr3:139258110-139259910;chr3:139258110-139258910;chr3:139258310-139258910;chr3:139257710-139259110;chr3:139257710-139258910		-1839/1361;-239/761;-239/761;-1239/561;-239/561;-239/361;-439/961;-239/961
ENST00000492919	lncRNA (unknown)	none	none	none	none	none	none
lnc-PGPEP1L-25:1	lncRNA (unknown)	none	none	none	none	none	none
ENST00000515378	lncRNA (promoter)		HEPG2;HSMM;NHLF;HMEC;GM12878;HUVEC;NHEK;H1HESC;K562		chr4:2261602-2263802;chr4:2261202-2264002;chr4:2261802-2263802;chr4:2262202-2263802;chr4:2263402-2263802;chr4:2262202-2263802;chr4:2263402-2263802;chr4:2263402-2263802;chr4:2263402-2263802		-53/2147;-253/2547;-53/1947;-53/1547;-53/347;-53/1547;-53/347;-53/347;-53/347
lnc-PGPEP1L-25:3	lncRNA (unknown)	none	none	none	none	none	none
lnc-PGPEP1L-25:2	lncRNA (unknown)	none	none	none	none	none	none
lnc-PGPEP1L-25:4	lncRNA (unknown)	none	none	none	none	none	none
ENST00000492914	eRNA	HEPG2;GM12878;NHLF;HMEC;NHEK		chr10:51828994-51830194;chr10:51828994-51830194;chr10:51828994-51829394;chr10:51828794-51829794;chr10:51828794-51829394		-276/924;-276/924;-276/124;-476/524;-476/124
lnc-DTHD1-13:1	lncRNA (unknown)	none	none	none	none	none	none
LINC02312:5	lncRNA (unknown)	none	none	none	none	none	none
LINC02312:4	lncRNA (unknown)	none	none	none	none	none	none
ENST00000613729	lncRNA (unknown)	none	none	none	none	none	none
lnc-CELF2-7:1	lncRNA (unknown)	none	none	none	none	none	none
ENST00000503162	eRNA	NHEK		chr4:1323200-1326000		-2755/45
lnc-INTS12-4:3	lncRNA (unknown)	none	none	none	none	none	none
HIF1A-AS2:6	lncRNA (promoter)	HUVEC;HMEC	H1HESC;NHLF;HSMM;GM12878;K562;NHEK	chr14:62216047-62218247;chr14:62216647-62219047	chr14:62217247-62218247;chr14:62214247-62218447;chr14:62215647-62218447;chr14:62214047-62219047;chr14:62215047-62219447;chr14:62217247-62218047	-470/1730;-1270/1130	-470/530;-670/3530;-670/2130;-1270/3730;-1670/2730;-270/530
HIF1A-AS2:5	lncRNA (promoter)	HMEC;HUVEC	GM12878;HSMM;H1HESC;NHLF;K562;NHEK	chr14:62216647-62219047;chr14:62216047-62218247	chr14:62214047-62219047;chr14:62215647-62218447;chr14:62217247-62218247;chr14:62214247-62218447;chr14:62215047-62219447;chr14:62217247-62218047	-1232/1168;-432/1768	-1232/3768;-632/2168;-432/568;-632/3568;-1632/2768;-232/568
ENST00000528936	Coding		NHEK;HEPG2;HMEC;K562;HSMM;NHLF		chr11:795200-796400;chr11:795400-798800;chr11:795200-796400;chr11:795800-796400;chr11:795400-796400;chr11:794800-796400		-197/1003;-2597/803;-197/1003;-197/403;-197/803;-197/1403
ENST00000528937	lncRNA (promoter)		HSMM;HEPG2;K562;HMEC;NHEK;NHLF;HUVEC;GM12878;H1HESC		chr11:65654824-65656224;chr11:65654824-65659824;chr11:65654824-65656424;chr11:65655824-65656224;chr11:65655624-65660824;chr11:65655224-65660024;chr11:65655624-65656224;chr11:65654824-65656224;chr11:65655024-65659624		-240/1160;-3840/1160;-440/1160;-240/160;-4840/360;-4040/760;-240/360;-240/1160;-3640/960
ENST00000528934	lncRNA (promoter)		NHLF;HMEC;HEPG2;HSMM;K562;H1HESC;HUVEC;NHEK;GM12878		chr11:118400790-118402590;chr11:118400790-118402790;chr11:118400390-118403190;chr11:118400990-118402790;chr11:118400790-118402390;chr11:118399990-118402990;chr11:118400590-118402790;chr11:118400790-118402790;chr11:118400790-118402790		-1128/672;-1128/872;-1528/1272;-928/872;-1128/472;-1928/1072;-1328/872;-1128/872;-1128/872
lnc-SLC7A3-4:1	lncRNA (unknown)	none	none	none	none	none	none
ENST00000528932	lncRNA (promoter)		H1HESC;HUVEC;HSMM;HEPG2;HMEC;NHEK;GM12878;NHLF;K562		chr11:6494224-6496024;chr11:6494024-6496024;chr11:6494024-6495824;chr11:6494024-6495824;chr11:6494024-6495424;chr11:6494224-6496024;chr11:6494024-6495624;chr11:6494024-6495624;chr11:6494624-6496024		-901/899;-901/1099;-701/1099;-701/1099;-301/1099;-901/899;-501/1099;-501/1099;-901/499
ENST00000528930	eRNA	HSMM;NHLF		chr1:54692612-54696212;chr1:54692812-54696012		-1705/1895;-1505/1695
ENST00000528931	eRNA	NHEK		chr11:12183424-12190024		-279/6321
ENST00000503769	lncRNA (unknown)	none	none	none	none	none	none
ENST00000382171	Coding	none	none	none	none	none	none
ENST00000592348	lncRNA (unknown)	none	none	none	none	none	none
ENST00000592349	lncRNA (promoter)		HSMM;NHEK;GM12878;NHLF;HUVEC;H1HESC;HMEC;HEPG2		chr18:31157602-31159402;chr18:31157602-31159402;chr18:31158402-31159402;chr18:31157602-31159802;chr18:31157202-31159802;chr18:31157402-31160002;chr18:31157602-31159402;chr18:31157602-31159402		-1133/667;-1133/667;-333/667;-1133/1067;-1533/1067;-1333/1267;-1133/667;-1133/667
lnc-LIPG-8:1	eRNA	H1HESC		chr18:46385402-46388202		-850/1950
lnc-OR5B21-1:4	lncRNA (unknown)	none	none	none	none	none	none
ENST00000592346	eRNA	H1HESC		chr19:35625160-35626960		-1428/372
ENST00000592347	lncRNA (promoter)		HSMM;K562;H1HESC		chr19:29217760-29218960;chr19:29217560-29218960;chr19:29217360-29218960		-373/827;-373/1027;-373/1227
lnc-OR5B21-1:1	lncRNA (unknown)	none	none	none	none	none	none
ENST00000503765	Coding		NHEK;HEPG2;H1HESC		chr4:1166000-1167000;chr4:1166800-1167600;chr4:1164600-1167200		-1/999;-601/199;-201/2399
lnc-OR5B21-1:3	lncRNA (unknown)	none	none	none	none	none	none
lnc-OR5B21-1:2	lncRNA (unknown)	none	none	none	none	none	none
ENST00000506095	lncRNA (unknown)	none	none	none	none	none	none
ENST00000391794	Coding		H1HESC;HUVEC;NHLF;HSMM;GM12878;HMEC;HEPG2;NHEK;K562		chr19:52429588-52431988;chr19:52429788-52431788;chr19:52429788-52431588;chr19:52429788-52431788;chr19:52429788-52431788;chr19:52429788-52431788;chr19:52429788-52431988;chr19:52429788-52431788;chr19:52429788-52431788		-1100/1300;-900/1100;-900/900;-900/1100;-900/1100;-900/1100;-900/1300;-900/1100;-900/1100
ENST00000506094	lncRNA (unknown)	none	none	none	none	none	none
lnc-SEC11A-6:6	lncRNA (promoter)		H1HESC;NHEK;NHLF;HSMM;HMEC;HUVEC;K562;HEPG2;GM12878		chr15:85776396-85778596;chr15:85775996-85778796;chr15:85776996-85778796;chr15:85776996-85778796;chr15:85776796-85778196;chr15:85776396-85778796;chr15:85776396-85778796;chr15:85776196-85778796;chr15:85775996-85777996		-655/1545;-855/1945;-855/945;-855/945;-255/1145;-855/1545;-855/1545;-855/1745;-55/1945
lnc-SEC11A-6:1	lncRNA (promoter)	GM12878	HSMM;HEPG2;NHLF;HMEC;K562;NHEK;HUVEC;H1HESC	chr15:85777996-85778196	chr15:85776996-85778796;chr15:85776196-85778796;chr15:85776996-85778796;chr15:85776796-85778196;chr15:85776396-85778796;chr15:85775996-85778796;chr15:85776396-85778796;chr15:85776396-85778596	-170/30	-770/1030;-770/1830;-770/1030;-170/1230;-770/1630;-770/2030;-770/1630;-570/1630
ENST00000613302	Coding		H1HESC;NHLF		chr8:93106824-93108024;chr8:93107424-93108824		-142/1058;-942/458
lnc-SEC11A-6:3	lncRNA (promoter)	GM12878	HUVEC;HEPG2;NHEK;K562;NHLF;H1HESC;HMEC;HSMM	chr15:85777996-85778196	chr15:85776396-85778796;chr15:85776196-85778796;chr15:85775996-85778796;chr15:85776396-85778796;chr15:85776996-85778796;chr15:85776396-85778596;chr15:85776796-85778196;chr15:85776996-85778796	-180/20	-780/1620;-780/1820;-780/2020;-780/1620;-780/1020;-580/1620;-180/1220;-780/1020
ENST00000622462	Coding		H1HESC		chr19:496400-498800		-54/2346
ENST00000622461	small-NC	none	none	none	none	none	none
lnc-SEC11A-6:9	lncRNA (unknown)	none	none	none	none	none	none
ENST00000622464	Coding		HSMM;NHEK;HMEC;HEPG2;NHLF		chr7:150782667-150785067;chr7:150783067-150785067;chr7:150782867-150784667;chr7:150782467-150786467;chr7:150782667-150786267		-1162/1238;-762/1238;-962/838;-1362/2638;-1162/2438
lnc-CCDC149-1:2	lncRNA (promoter)		HMEC;NHLF;NHEK;GM12878;HEPG2;K562;H1HESC;HUVEC;HSMM		chr4:24583302-24586902;chr4:24583902-24586702;chr4:24583502-24586702;chr4:24583102-24587302;chr4:24583502-24587102;chr4:24584702-24587102;chr4:24583902-24586702;chr4:24584902-24586702;chr4:24583702-24586902		-997/2603;-797/2003;-797/2403;-1397/2803;-1197/2403;-1197/1203;-797/2003;-797/1003;-997/2203
ENST00000391795	Coding		HUVEC;HMEC;GM12878;HSMM;HEPG2;NHLF;NHEK;K562;H1HESC		chr19:52510388-52512188;chr19:52510588-52512188;chr19:52510388-52512188;chr19:52510588-52512188;chr19:52510388-52512188;chr19:52510388-52512188;chr19:52510388-52512188;chr19:52510588-52511788;chr19:52510588-52512188		-705/1095;-705/895;-705/1095;-705/895;-705/1095;-705/1095;-705/1095;-305/895;-705/895
ENST00000286648	Coding		H1HESC;NHEK;HUVEC;K562;HMEC;GM12878;NHLF;HEPG2;HSMM		chr4:71858736-71860936;chr4:71858736-71860536;chr4:71858536-71860936;chr4:71858136-71859936;chr4:71859136-71860736;chr4:71857936-71863536;chr4:71858336-71860736;chr4:71858336-71862136;chr4:71858936-71860936		-420/1780;-420/1380;-620/1780;-1020/780;-20/1580;-1220/4380;-820/1580;-820/2980;-220/1780
ENST00000513547	eRNA	HUVEC		chr17:49092401-49094001		-384/1216
ENST00000601925	Coding		H1HESC;HMEC;K562;NHLF;NHEK;HEPG2;HSMM;GM12878;HUVEC		chr19:44257960-44260160;chr19:44257960-44259360;chr19:44258360-44260360;chr19:44258360-44260160;chr19:44258360-44259960;chr19:44257760-44260160;chr19:44258160-44259560;chr19:44257960-44260360;chr19:44258560-44259960		-1381/819;-581/819;-1581/419;-1381/419;-1181/419;-1381/1019;-781/619;-1581/819;-1181/219
lnc-TAS2R1-9:1	eRNA	H1HESC;GM12878		chr5:9362200-9362400;chr5:9361600-9363200		-12/188;-812/788
lnc-TAS2R1-9:2	eRNA	GM12878		chr5:9361600-9363200		-1102/498
ENST00000461338	lncRNA (promoter)		NHEK;NHLF;HMEC;H1HESC;HSMM;HUVEC;HEPG2;K562;GM12878		chr2:162016354-162018754;chr2:162016354-162019154;chr2:162016354-162019154;chr2:162016754-162018154;chr2:162016354-162018554;chr2:162016154-162017754;chr2:162016554-162017554;chr2:162015954-162018954;chr2:162016354-162019154		-501/1899;-501/2299;-501/2299;-101/1299;-501/1699;-701/899;-301/699;-901/2099;-501/2299
ENST00000573770	Coding		HMEC;H1HESC;HEPG2;NHLF		chr17:1665250-1665450;chr17:1665250-1666250;chr17:1664650-1666850;chr17:1665050-1666250		-112/88;-112/888;-712/1488;-312/888
ENST00000573771	Coding		HEPG2;GM12878;HMEC		chr16:3179199-3179799;chr16:3178999-3179999;chr16:3179599-3179799		-579/21;-779/221;-179/21
ENST00000573772	eRNA	GM12878		chr17:5124076-5136276		-2590/9610
lnc-SUMO1-5:1	eRNA	HUVEC;K562		chr2:203199955-203202755;chr2:203201955-203203355		-228/2572;-828/572
ENST00000461330	eRNA	H1HESC;HSMM		chr2:216931155-216931355;chr2:216930955-216932155		-109/91;-909/291
ENST00000461331	lncRNA (promoter)		HEPG2		chr7:149518467-149519667		-766/434
lnc-PTPRU-3:1	eRNA	NHEK;HSMM;HMEC;GM12878;HUVEC		chr1:30180813-30185813;chr1:30180213-30185813;chr1:30180213-30187413;chr1:30180213-30185813;chr1:30180413-30186413		-3735/1265;-4335/1265;-4335/2865;-4335/1265;-4135/1865
ENST00000461334	eRNA	GM12878		chr1:206781377-206785177		-3529/271
ENST00000461336	lncRNA (unknown)	none	none	none	none	none	none
ENST00000597831	lncRNA (unknown)	none	none	none	none	none	none
ENST00000597830	lncRNA (unknown)	none	none	none	none	none	none
ENST00000597833	lncRNA (unknown)	none	none	none	none	none	none
ENST00000597832	Coding		GM12878;HMEC;NHEK;HSMM;HUVEC;H1HESC;NHLF		chr19:58398588-58400788;chr19:58398788-58400788;chr19:58398988-58400788;chr19:58399188-58400588;chr19:58399388-58400588;chr19:58397588-58400788;chr19:58399188-58400788		-401/1799;-401/1599;-401/1399;-201/1199;-201/999;-401/2799;-401/1199
lnc-SLC35E1-1:1	lncRNA (unknown)	none	none	none	none	none	none
ENST00000597836	Coding		HSMM;K562;H1HESC;HEPG2;GM12878;NHLF;NHEK;HMEC;HUVEC		chr19:17336400-17338200;chr19:17336200-17337800;chr19:17336400-17338200;chr19:17336200-17339000;chr19:17336400-17338400;chr19:17336400-17338200;chr19:17336400-17338200;chr19:17336400-17338200;chr19:17336600-17338200		-1024/776;-1224/376;-1024/776;-1224/1576;-1024/976;-1024/776;-1024/776;-1024/776;-824/776
ENST00000407653	Coding	none	none	none	none	none	none
ENST00000506099	Coding		NHLF;HEPG2;K562;HSMM;HMEC;GM12878;HUVEC;H1HESC;NHEK		chr3:97689910-97691710;chr3:97689510-97692310;chr3:97689710-97691710;chr3:97690310-97691910;chr3:97689710-97691710;chr3:97688510-97692110;chr3:97689910-97691710;chr3:97690510-97691310;chr3:97689110-97691710		-989/811;-1589/1211;-989/1011;-1189/411;-989/1011;-1389/2211;-989/811;-589/211;-989/1611
ENST00000627170	Coding	none	none	none	none	none	none
ENST00000407656	lncRNA (promoter)		HUVEC		chr6:109107907-109108307		-51/349
lnc-BRF2-7:5	eRNA	NHLF;HSMM	HEPG2	chr8:37456842-37458042;chr8:37455842-37458242	chr8:37454442-37457442	-685/515;-885/1515	-85/2915
lnc-GATA3-7:1	eRNA	HMEC;NHEK		chr10:9011794-9012394;chr10:9011794-9012194		-293/307;-293/107
ENST00000600026	Coding	none	none	none	none	none	none
lnc-GATA3-7:3	lncRNA (unknown)	none	none	none	none	none	none
lnc-GATA3-7:2	eRNA	HMEC;NHEK		chr10:9011794-9012394;chr10:9011794-9012194		-292/308;-292/108
lnc-GATA3-7:5	lncRNA (unknown)	none	none	none	none	none	none
lnc-GATA3-7:4	lncRNA (unknown)	none	none	none	none	none	none
lnc-GATA3-7:6	eRNA	HMEC;NHEK		chr10:9011794-9012394;chr10:9011794-9012194		-298/302;-298/102
ENST00000329312	Coding	none	none	none	none	none	none
lnc-BTRC-7:1	lncRNA (promoter)		H1HESC		chr10:103042010-103048810		-406/6394
ENST00000329314	Coding		NHLF;HSMM;GM12878		chr4:165898150-165899150;chr4:165898150-165899350;chr4:165897550-165899350		-330/670;-530/670;-530/1270
ENST00000329319	Coding		NHLF;K562;HUVEC;GM12878;HEPG2;HSMM;NHEK;H1HESC;HMEC		chr21:47704572-47707572;chr21:47705372-47707372;chr21:47703572-47706972;chr21:47702972-47707572;chr21:47704772-47707372;chr21:47704772-47707572;chr21:47704972-47706972;chr21:47704572-47707372;chr21:47703972-47706972		-1726/1274;-926/1074;-2726/674;-3326/1274;-1526/1074;-1526/1274;-1326/674;-1726/1074;-2326/674
lnc-RAB3GAP2-9:1	lncRNA (unknown)	none	none	none	none	none	none
lnc-UNCX-3:10	lncRNA (promoter)	K562	HEPG2;HUVEC;NHEK;NHLF;HSMM;GM12878;HMEC;H1HESC	chr7:1199874-1200074	chr7:1197874-1201274;chr7:1198874-1200474;chr7:1198074-1200874;chr7:1197874-1201074;chr7:1197874-1201074;chr7:1197874-1200874;chr7:1198274-1201074;chr7:1198674-1200674	-159/41	-2159/1241;-1159/441;-1959/841;-2159/1041;-2159/1041;-2159/841;-1759/1041;-1359/641
ENST00000580646	Coding	none	none	none	none	none	none
lnc-WDR75-2:1	lncRNA (unknown)	none	none	none	none	none	none
lnc-CLIC3-2:1	lncRNA (unknown)	none	none	none	none	none	none
ENST00000437318	lncRNA (promoter)		HSMM;K562;HMEC;HEPG2;NHLF;HUVEC;H1HESC;NHEK;GM12878		chr15:20710186-20712386;chr15:20708986-20712386;chr15:20709986-20712386;chr15:20709786-20711386;chr15:20709786-20712386;chr15:20709586-20712186;chr15:20710586-20711386;chr15:20709986-20711386;chr15:20709786-20712186		-1648/552;-1648/1752;-1648/752;-648/952;-1648/952;-1448/1152;-648/152;-648/752;-1448/952
ENST00000595016	lncRNA (unknown)	none	none	none	none	none	none
ENST00000587208	lncRNA (promoter)		HUVEC;K562;NHEK;HMEC;HEPG2;GM12878;HSMM;H1HESC;NHLF		chr19:56879188-56880988;chr19:56879388-56880388;chr19:56879188-56881188;chr19:56879188-56880788;chr19:56878988-56880988;chr19:56879188-56880788;chr19:56878988-56880588;chr19:56878988-56880988;chr19:56879188-56880988		-829/971;-629/371;-829/1171;-829/771;-1029/971;-829/771;-1029/571;-1029/971;-829/971
ENST00000519558	Coding	none	none	none	none	none	none
lnc-MAB21L1-5:1	lncRNA (unknown)	none	none	none	none	none	none
lnc-HS3ST4-2:4	lncRNA (unknown)	none	none	none	none	none	none
ENST00000589432	Coding		HEPG2;H1HESC;HUVEC;HMEC;GM12878;K562;NHLF;HSMM;NHEK		chr18:47337402-47341402;chr18:47338602-47341202;chr18:47338602-47341202;chr18:47339202-47341202;chr18:47338402-47341002;chr18:47338602-47341202;chr18:47339002-47341402;chr18:47337802-47341402;chr18:47339402-47341002		-1990/2010;-1790/810;-1790/810;-1790/210;-1590/1010;-1790/810;-1990/410;-1990/1610;-1590/10
ENST00000246841	Coding	none	none	none	none	none	none
ENST00000580642	Coding		NHLF;H1HESC;NHEK;HMEC;GM12878;HSMM;HUVEC;HEPG2;K562		chr18:23668202-23671602;chr18:23669202-23671602;chr18:23669002-23671602;chr18:23667402-23671402;chr18:23666602-23671202;chr18:23668602-23671602;chr18:23669602-23671002;chr18:23668602-23671602;chr18:23669802-23671002		-1013/2387;-1013/1387;-1013/1587;-813/3187;-613/3987;-1013/1987;-413/987;-1013/1987;-413/787
lnc-UNCX-3:15	lncRNA (promoter)		HUVEC;NHLF;HEPG2;HSMM;GM12878;K562;H1HESC;NHEK;HMEC		chr7:1198874-1200474;chr7:1197874-1201074;chr7:1197874-1201274;chr7:1197874-1201074;chr7:1197874-1200874;chr7:1200074-1200874;chr7:1198674-1200674;chr7:1198074-1200874;chr7:1198274-1201074		-1546/54;-2546/654;-2546/854;-2546/654;-2546/454;-346/454;-1746/254;-2346/454;-2146/654
ENST00000510461	Coding		NHLF;HMEC;HUVEC;GM12878;H1HESC;HSMM;NHEK		chr5:131130101-131133901;chr5:131130701-131133101;chr5:131131101-131133101;chr5:131130101-131133701;chr5:131131501-131133501;chr5:131131101-131133501;chr5:131130901-131133901		-1191/2609;-391/2009;-391/1609;-991/2609;-791/1209;-791/1609;-1191/1809
APCDD1L-DT:41	lncRNA (promoter)		HMEC;HSMM;NHEK;H1HESC;NHLF		chr20:57089594-57090994;chr20:57089194-57091594;chr20:57089594-57090994;chr20:57087394-57090994;chr20:57089994-57090994		-960/440;-1360/1040;-960/440;-3160/440;-560/440
APCDD1L-DT:40	lncRNA (promoter)		H1HESC;HSMM;HMEC;NHLF;NHEK		chr20:57087394-57090994;chr20:57089194-57091594;chr20:57089594-57090994;chr20:57089994-57090994;chr20:57089594-57090994		-3160/440;-1360/1040;-960/440;-560/440;-960/440
APCDD1L-DT:43	lncRNA (promoter)		NHLF;H1HESC;HSMM;HMEC;NHEK		chr20:57089994-57090994;chr20:57087394-57090994;chr20:57089194-57091594;chr20:57089594-57090994;chr20:57089594-57090994		-629/371;-3229/371;-1429/971;-1029/371;-1029/371
APCDD1L-DT:42	lncRNA (promoter)		HMEC;H1HESC;HSMM;NHLF;NHEK		chr20:57089594-57090994;chr20:57087394-57090994;chr20:57089194-57091594;chr20:57089994-57090994;chr20:57089594-57090994		-1004/396;-3204/396;-1404/996;-604/396;-1004/396
APCDD1L-DT:45	eRNA	HUVEC;H1HESC;NHEK;HSMM		chr20:57097994-57100594;chr20:57098194-57098994;chr20:57097794-57100594;chr20:57097794-57100594		-202/2398;-2/798;-402/2398;-402/2398
APCDD1L-DT:44	lncRNA (promoter)		NHLF;H1HESC;HMEC;HSMM;NHEK		chr20:57089994-57090994;chr20:57087394-57090994;chr20:57089594-57090994;chr20:57089194-57091594;chr20:57089594-57090994		-788/212;-3388/212;-1188/212;-1588/812;-1188/212
APCDD1L-DT:47	eRNA	H1HESC;HUVEC;NHEK;HSMM		chr20:57098194-57098994;chr20:57097994-57100594;chr20:57097794-57100594;chr20:57097794-57100594		-21/779;-221/2379;-421/2379;-421/2379
APCDD1L-DT:46	eRNA	HUVEC;HSMM;H1HESC;NHEK		chr20:57097994-57100594;chr20:57097794-57100594;chr20:57098194-57098994;chr20:57097794-57100594		-202/2398;-402/2398;-2/798;-402/2398
SNHG15:30	lncRNA (promoter)		NHEK;HUVEC;GM12878;NHLF;HMEC;H1HESC;K562;HSMM		chr7:45025075-45026875;chr7:45026075-45026875;chr7:45024475-45027675;chr7:45025275-45026875;chr7:45025275-45026475;chr7:45025475-45026875;chr7:45026075-45026875;chr7:45025075-45027075		-623/1177;-623/177;-1423/1777;-623/977;-223/977;-623/777;-623/177;-823/1177
SNHG15:31	lncRNA (promoter)		HSMM;NHLF;K562;NHEK;HUVEC;H1HESC;HMEC;GM12878		chr7:45025075-45027075;chr7:45025275-45026875;chr7:45026075-45026875;chr7:45025075-45026875;chr7:45026075-45026875;chr7:45025475-45026875;chr7:45025275-45026475;chr7:45024475-45027675		-823/1177;-623/977;-623/177;-623/1177;-623/177;-623/777;-223/977;-1423/1777
SNHG15:32	lncRNA (promoter)		HMEC;GM12878;K562;NHLF;NHEK;H1HESC;HSMM;HUVEC		chr7:45025275-45026475;chr7:45024475-45027675;chr7:45026075-45026875;chr7:45025275-45026875;chr7:45025075-45026875;chr7:45025475-45026875;chr7:45025075-45027075;chr7:45026075-45026875		-223/977;-1423/1777;-623/177;-623/977;-623/1177;-623/777;-823/1177;-623/177
SNHG15:33	lncRNA (promoter)		NHLF;H1HESC;HMEC;K562;HUVEC;GM12878;NHEK;HSMM		chr7:45025275-45026875;chr7:45025475-45026875;chr7:45025275-45026475;chr7:45026075-45026875;chr7:45026075-45026875;chr7:45024475-45027675;chr7:45025075-45026875;chr7:45025075-45027075		-623/977;-623/777;-223/977;-623/177;-623/177;-1423/1777;-623/1177;-823/1177
SNHG15:34	lncRNA (promoter)		HSMM;GM12878;NHEK;HMEC;NHLF;HUVEC;K562;H1HESC		chr7:45025075-45027075;chr7:45024475-45027675;chr7:45025075-45026875;chr7:45025275-45026475;chr7:45025275-45026875;chr7:45026075-45026875;chr7:45026075-45026875;chr7:45025475-45026875		-823/1177;-1423/1777;-623/1177;-223/977;-623/977;-623/177;-623/177;-623/777
ENST00000440486	Coding		NHLF;H1HESC;HUVEC;HEPG2;HMEC;GM12878;K562;NHEK;HSMM		chr4:1795002-1796002;chr4:1793602-1797602;chr4:1795002-1796202;chr4:1794002-1797802;chr4:1794802-1797002;chr4:1795002-1796202;chr4:1795002-1797602;chr4:1795002-1795402;chr4:1794602-1796802		-18/982;-1418/2582;-18/1182;-1018/2782;-218/1982;-18/1182;-18/2582;-18/382;-418/1782
ENST00000582419	Coding		HSMM;H1HESC;HEPG2;K562;GM12878;HUVEC;NHEK;HMEC;NHLF		chr17:17990475-17992475;chr17:17990875-17992275;chr17:17990675-17992475;chr17:17990475-17991675;chr17:17990475-17992675;chr17:17990675-17992475;chr17:17990875-17991875;chr17:17990675-17992475;chr17:17990675-17992475		-804/1196;-404/996;-604/1196;-804/396;-804/1396;-604/1196;-404/596;-604/1196;-604/1196
ENST00000376008	Coding		K562;NHEK;NHLF;H1HESC;HEPG2;HUVEC;HMEC;HSMM;GM12878		chr1:15478413-15481213;chr1:15478613-15481613;chr1:15479013-15482013;chr1:15478413-15481613;chr1:15477813-15481813;chr1:15480013-15481613;chr1:15479013-15481413;chr1:15478613-15481213;chr1:15478813-15482013		-1872/928;-1672/1328;-1272/1728;-1872/1328;-2472/1528;-272/1328;-1272/1128;-1672/928;-1472/1728
ENST00000582415	Coding	none	none	none	none	none	none
ENST00000582414	lncRNA (unknown)	none	none	none	none	none	none
ENST00000582417	lncRNA (unknown)	none	none	none	none	none	none
ENST00000582416	Coding		HEPG2;NHEK;HSMM;HUVEC;GM12878;HMEC;K562;NHLF;H1HESC		chr17:17876075-17876875;chr17:17876075-17876875;chr17:17876075-17876875;chr17:17876075-17876875;chr17:17876075-17876675;chr17:17876075-17876475;chr17:17876075-17876875;chr17:17876075-17876875;chr17:17876075-17876675		-52/748;-52/748;-52/748;-52/748;-52/548;-52/348;-52/748;-52/748;-52/548
ENST00000582410	Coding	none	none	none	none	none	none
ENST00000447532	Coding		HEPG2;HUVEC;NHLF;GM12878;HSMM;H1HESC;NHEK;K562;HMEC		chr11:61128424-61131224;chr11:61129224-61129824;chr11:61128224-61131024;chr11:61127824-61131824;chr11:61128424-61130624;chr11:61128424-61130824;chr11:61128424-61131224;chr11:61128224-61131024;chr11:61128024-61131224		-1839/961;-439/161;-1639/1161;-2439/1561;-1239/961;-1439/961;-1839/961;-1639/1161;-1839/1361
ENST00000478001	lncRNA (unknown)	none	none	none	none	none	none
ENST00000478002	lncRNA (unknown)	none	none	none	none	none	none
ENST00000447531	Coding		HUVEC;HMEC;H1HESC;NHEK;NHLF;HSMM		chrX:102000744-102001744;chrX:102000744-102001544;chrX:102000344-102002144;chrX:102000744-102001544;chrX:102000744-102001944;chrX:102000744-102001544		-163/837;-163/637;-563/1237;-163/637;-163/1037;-163/637
ENST00000447536	Coding	none	none	none	none	none	none
ENST00000478006	Coding		NHLF;HSMM;NHEK;HUVEC;K562;H1HESC;GM12878;HMEC		chr3:141746310-141747710;chr3:141745910-141747510;chr3:141746110-141747510;chr3:141746310-141747510;chr3:141743910-141748310;chr3:141746110-141747510;chr3:141744910-141747710;chr3:141746110-141747510		-237/1163;-37/1563;-37/1363;-37/1163;-837/3563;-37/1363;-237/2563;-37/1363
ENST00000478009	lncRNA (promoter)		NHEK;NHLF;HUVEC;K562;HMEC;HSMM;GM12878;HEPG2;H1HESC		chr1:202935777-202936977;chr1:202935377-202936377;chr1:202935577-202936377;chr1:202935977-202936377;chr1:202935977-202937377;chr1:202935777-202937177;chr1:202935377-202937577;chr1:202935377-202936377;chr1:202935377-202936377		-624/576;-24/976;-24/776;-24/376;-1024/376;-824/576;-1224/976;-24/976;-24/976
ENST00000591528	eRNA	GM12878		chr19:14280800-14281600		-54/746
ENST00000447539	Coding		NHEK;GM12878;HUVEC;NHLF;HMEC;H1HESC;K562;HSMM;HEPG2		chr2:203775155-203778355;chr2:203774555-203778555;chr2:203775155-203778155;chr2:203775155-203778155;chr2:203774755-203778355;chr2:203775355-203778155;chr2:203773155-203778155;chr2:203775355-203777955;chr2:203774555-203778355		-1852/1348;-2452/1548;-1852/1148;-1852/1148;-2252/1348;-1652/1148;-3852/1148;-1652/948;-2452/1348
lnc-TBC1D2B-1:1	eRNA	GM12878		chr15:78255945-78256745		-749/51
ENST00000524131	lncRNA (unknown)	none	none	none	none	none	none
ENST00000524136	lncRNA (unknown)	none	none	none	none	none	none
ENST00000524137	Coding	none	none	none	none	none	none
ENST00000295082	Coding		NHEK;NHLF;HSMM;H1HESC;HEPG2;HMEC;HUVEC		chr2:11051749-11052349;chr2:11051749-11052949;chr2:11051549-11052749;chr2:11051149-11054749;chr2:11051349-11052549;chr2:11051749-11052749;chr2:11051549-11052549		-314/286;-314/886;-514/686;-914/2686;-714/486;-314/686;-514/486
ENST00000285419	Coding		NHLF;GM12878;H1HESC;K562;HMEC;HEPG2		chr8:92051424-92054024;chr8:92050824-92054024;chr8:92051424-92053824;chr8:92050024-92053624;chr8:92051824-92053624;chr8:92052224-92054224		-732/1868;-732/2468;-532/1868;-332/3268;-332/1468;-932/1068
ENST00000524138	lncRNA (unknown)	none	none	none	none	none	none
ENST00000524139	lncRNA (unknown)	none	none	none	none	none	none
lnc-TBL1Y-8:1	lncRNA (unknown)	none	none	none	none	none	none
ENST00000539919	Coding		HUVEC;NHLF;HEPG2;H1HESC;NHEK;GM12878;K562;HSMM;HMEC		chr2:73460092-73462092;chr2:73459492-73463092;chr2:73459492-73464092;chr2:73460492-73463092;chr2:73459492-73462292;chr2:73459492-73464292;chr2:73459692-73462292;chr2:73459492-73463292;chr2:73459492-73463292		-1272/728;-1872/1728;-1872/2728;-872/1728;-1872/928;-1872/2928;-1672/928;-1872/1928;-1872/1928
ENST00000527162	eRNA	HUVEC;NHLF;HMEC;HSMM;NHEK;K562;H1HESC		chr11:7997224-8001024;chr11:7996424-8000824;chr11:7997824-8000224;chr11:7996424-8000424;chr11:7997624-8000024;chr11:7998824-7999224;chr11:7998824-7999224		-1804/1996;-2604/1796;-1204/1196;-2604/1396;-1404/996;-204/196;-204/196
ENST00000440484	Coding		HSMM;HMEC;GM12878;K562;HEPG2;H1HESC;NHLF;HUVEC;NHEK		chr1:15850213-15850813;chr1:15850013-15850813;chr1:15849613-15850813;chr1:15850413-15850813;chr1:15849613-15850813;chr1:15849613-15850813;chr1:15850213-15850813;chr1:15849813-15850813;chr1:15849613-15851413		-101/499;-101/699;-101/1099;-101/299;-101/1099;-101/1099;-101/499;-101/899;-701/1099
lnc-ELMOD2-4:4	lncRNA (promoter)		HSMM;NHEK;H1HESC;HUVEC;HEPG2;GM12878;NHLF;HMEC		chr4:141676350-141678550;chr4:141676150-141678350;chr4:141676350-141678950;chr4:141676550-141677950;chr4:141675550-141678550;chr4:141676150-141678350;chr4:141676150-141678150;chr4:141675950-141677750		-1236/964;-1436/764;-1236/1364;-1036/364;-2036/964;-1436/764;-1436/564;-1636/164
lnc-ELMOD2-4:5	lncRNA (promoter)		HSMM;HMEC;HUVEC;HEPG2;H1HESC;NHLF;GM12878;NHEK		chr4:141676350-141678550;chr4:141675950-141677750;chr4:141676550-141677950;chr4:141675550-141678550;chr4:141676350-141678950;chr4:141676150-141678150;chr4:141676150-141678350;chr4:141676150-141678350		-1236/964;-1636/164;-1036/364;-2036/964;-1236/1364;-1436/564;-1436/764;-1436/764
ENST00000376006	Coding		HSMM;H1HESC;HMEC		chrX:51075060-51076860;chrX:51075060-51076460;chrX:51075060-51076660		-23/1777;-23/1377;-23/1577
ENST00000376255	Coding		HMEC;H1HESC;GM12878;K562;NHEK;HSMM;NHLF;HEPG2;HUVEC		chr6:31125021-31127021;chr6:31125221-31127821;chr6:31126221-31128221;chr6:31125421-31126621;chr6:31126221-31126821;chr6:31125021-31127821;chr6:31126221-31128021;chr6:31124421-31127821;chr6:31125221-31128021		-1303/697;-1103/1497;-103/1897;-903/297;-103/497;-1303/1497;-103/1697;-1903/1497;-1103/1697
ENST00000591069	eRNA	HEPG2;K562		chr8:8091590-8094590;chr8:8093190-8097190		-2143/857;-543/3457
ENST00000376250	Coding	none	none	none	none	none	none
lnc-KAT2B-8:1	lncRNA (unknown)	none	none	none	none	none	none
ENST00000591064	Coding		HUVEC;K562;HSMM;HMEC;GM12878;NHLF;NHEK;HEPG2;H1HESC		chr19:45003360-45005160;chr19:45003360-45005560;chr19:45003360-45005360;chr19:45002960-45005360;chr19:45003160-45005360;chr19:45003160-45005360;chr19:45003360-45005360;chr19:45002960-45005360;chr19:45003160-45005560		-586/1214;-986/1214;-786/1214;-786/1614;-786/1414;-786/1414;-786/1214;-786/1614;-986/1414
ENST00000591065	lncRNA (unknown)	none	none	none	none	none	none
ENST00000555917	lncRNA (unknown)	none	none	none	none	none	none
ENST00000591061	Coding		GM12878;HUVEC;NHLF;H1HESC;HEPG2;HSMM;NHEK;K562;HMEC		chr19:30095960-30098360;chr19:30096360-30098160;chr19:30095960-30098360;chr19:30095960-30097960;chr19:30095960-30098160;chr19:30096160-30098160;chr19:30096160-30098160;chr19:30095960-30098160;chr19:30095960-30098160		-1230/1170;-830/970;-1230/1170;-1230/770;-1230/970;-1030/970;-1030/970;-1230/970;-1230/970
ENST00000591062	eRNA	H1HESC		chr19:3207200-3207800		-264/336
ENST00000376259	Coding		K562;NHLF;NHEK;HSMM;HUVEC;HMEC;H1HESC;GM12878		chr1:12226613-12227413;chr1:12226613-12229413;chr1:12226813-12227613;chr1:12226613-12227813;chr1:12226613-12227413;chr1:12226813-12227613;chr1:12226613-12228813;chr1:12226813-12228213		-447/353;-447/2353;-247/553;-447/753;-447/353;-247/553;-447/1753;-247/1153
lnc-PRKAR2A-1:1	lncRNA (unknown)	none	none	none	none	none	none
lnc-GSK3A-1:1	eRNA	NHLF;HUVEC		chr19:42754160-42757160;chr19:42754160-42755560		-2836/164;-1236/164
ENST00000625156	Coding		K562;HEPG2		chr13:21286400-21287000;chr13:21286000-21288200		-170/430;-570/1630
lnc-ZSCAN20-2:1	eRNA	NHLF		chr1:33852213-33860613		-6875/1525
ENST00000321944	Coding		GM12878;HEPG2;HMEC;K562;NHEK;H1HESC;HSMM;NHLF;HUVEC		chr19:39615760-39617760;chr19:39615960-39618960;chr19:39616360-39618160;chr19:39615960-39617760;chr19:39615960-39617160;chr19:39616360-39617760;chr19:39615960-39618760;chr19:39616360-39618160;chr19:39615960-39617160		-678/1322;-478/2522;-78/1722;-478/1322;-478/722;-78/1322;-478/2322;-78/1722;-478/722
lnc-LHFPL4-1:1	eRNA	K562		chr3:9641200-9642200		-830/170
ENST00000625152	Coding	none	none	none	none	none	none
ENST00000299598	eRNA	K562;NHLF;HSMM		chr16:81222499-81224699;chr16:81222499-81223299;chr16:81222499-81223499		-2096/104;-696/104;-896/104
lnc-RGPD3-1:1	lncRNA (unknown)	none	none	none	none	none	none
ENST00000625151	Coding	none	none	none	none	none	none
lnc-APOBEC1-2:2	lncRNA (unknown)	none	none	none	none	none	none
lnc-APOBEC1-2:1	lncRNA (unknown)	none	none	none	none	none	none
lnc-COL6A3-9:1	eRNA	HMEC;NHLF;H1HESC		chr2:238120261-238122061;chr2:238120461-238124061;chr2:238119061-238123261		-148/1652;-2148/1452;-1348/2852
lnc-MECOM-2:1	eRNA	HEPG2		chr3:168575706-168582706		-5788/1212
ENST00000537196	Coding		NHEK;K562;HMEC;GM12878;H1HESC;HEPG2;NHLF;HUVEC;HSMM		chr9:111695579-111697979;chr9:111695779-111697979;chr9:111695779-111697779;chr9:111694979-111697579;chr9:111695179-111697579;chr9:111693179-111697979;chr9:111694979-111697779;chr9:111694979-111697579;chr9:111694779-111697579		-1746/654;-1746/454;-1546/454;-1346/1254;-1346/1054;-1746/3054;-1546/1254;-1346/1254;-1346/1454
ENST00000478687	eRNA	GM12878		chr2:58133696-58137696		-1091/2909
lnc-DUOX2-1:1	eRNA	HUVEC;HEPG2;K562		chr15:45365508-45366308;chr15:45361908-45369708;chr15:45366108-45366308		-62/738;-3462/4338;-62/138
lnc-RAB1A-4:1	eRNA	HSMM;GM12878;NHEK;NHLF;HMEC		chr2:65606896-65607896;chr2:65606696-65608896;chr2:65607096-65624096;chr2:65604496-65612496;chr2:65604096-65620496		-77/923;-1077/1123;-16277/723;-4677/3323;-12677/3723
ENST00000478684	eRNA	HSMM;NHLF		chr1:17304613-17305013;chr1:17304613-17306013		-204/196;-1204/196
lnc-SLC25A29-5:1	lncRNA (promoter)		K562;H1HESC;HSMM;HEPG2;NHEK;NHLF;HMEC;HUVEC;GM12878		chr14:100840447-100843847;chr14:100841247-100843847;chr14:100840847-100844247;chr14:100841247-100844247;chr14:100841847-100843647;chr14:100840247-100844247;chr14:100841047-100843847;chr14:100841847-100842847;chr14:100840647-100844047		-1963/1437;-1963/637;-2363/1037;-2363/637;-1763/37;-2363/1637;-1963/837;-963/37;-2163/1237
lnc-FAM84B-19:3	eRNA	HSMM;K562;NHLF;HMEC		chr8:129161818-129166818;chr8:129162218-129163218;chr8:129162218-129162818;chr8:129162218-129163018		-4567/433;-967/33;-567/33;-767/33
ENST00000462419	Coding		K562;HUVEC;NHLF;HEPG2;NHEK;H1HESC;GM12878;HSMM;HMEC		chr3:138311710-138313910;chr3:138312310-138313510;chr3:138311910-138313910;chr3:138311710-138314110;chr3:138311710-138313910;chr3:138312310-138313710;chr3:138312510-138314110;chr3:138312510-138313710;chr3:138312310-138313910		-723/1477;-323/877;-723/1277;-923/1477;-723/1477;-523/877;-923/677;-523/677;-723/877
lnc-PABPC4L-7:1	lncRNA (unknown)	none	none	none	none	none	none
ENST00000552842	Coding		HEPG2;NHEK;H1HESC;K562;HMEC;NHLF;HSMM;GM12878;HUVEC		chr17:6914276-6919076;chr17:6914076-6916676;chr17:6914876-6919076;chr17:6913876-6918476;chr17:6914276-6916876;chr17:6914276-6916876;chr17:6914476-6916676;chr17:6913676-6919076;chr17:6914476-6916476		-1689/3111;-1889/711;-1089/3111;-2089/2511;-1689/911;-1689/911;-1489/711;-2289/3111;-1489/511
ENST00000478683	lncRNA (unknown)	none	none	none	none	none	none
ENST00000487961	eRNA	HSMM		chr2:237172661-237173461		-458/342
ENST00000487960	lncRNA (unknown)	none	none	none	none	none	none
ENST00000487963	eRNA	HSMM;NHLF		chr3:149863310-149868510;chr3:149863310-149869110		-5015/185;-5015/785
ENST00000487962	lncRNA (unknown)	none	none	none	none	none	none
ENST00000487965	lncRNA (unknown)	none	none	none	none	none	none
ENST00000487964	lncRNA (promoter)	HUVEC	HSMM;NHEK;K562;NHLF;GM12878;HMEC;HEPG2;H1HESC	chr20:30134139-30136939	chr20:30134139-30136139;chr20:30134339-30135939;chr20:30134339-30136339;chr20:30134339-30136339;chr20:30134539-30136739;chr20:30134539-30136739;chr20:30134539-30136139;chr20:30134539-30136339	-1046/1754	-1046/954;-846/754;-846/1154;-846/1154;-646/1554;-646/1554;-646/954;-646/1154
ENST00000479359	eRNA	K562;GM12878		chr7:99797664-99798264;chr7:99787864-99798064		-106/494;-9906/294
ENST00000487969	eRNA	GM12878;H1HESC		chr22:50316796-50320596;chr22:50316596-50316996		-62/3738;-262/138
ENST00000479356	lncRNA (unknown)	none	none	none	none	none	none
ENST00000479355	eRNA	H1HESC;HMEC;HUVEC	HEPG2	chr3:52528760-52529760;chr3:52529360-52530160;chr3:52523360-52531760	chr3:52529360-52530760	-625/375;-25/775;-6025/2375	-25/1375
ENST00000421773	Coding	none	none	none	none	none	none
ENST00000479353	Coding		H1HESC;HMEC;NHEK;K562;HUVEC;HEPG2;HSMM;NHLF		chr1:71512412-71514412;chr1:71512612-71514012;chr1:71512612-71514012;chr1:71508812-71514012;chr1:71512012-71514012;chr1:71512812-71514012;chr1:71512612-71514012;chr1:71512012-71514012		-921/1079;-521/879;-521/879;-521/4679;-521/1479;-521/679;-521/879;-521/1479
ENST00000479352	eRNA	NHEK;HSMM;NHLF;GM12878;HEPG2		chr3:124844710-124845510;chr3:124844510-124845310;chr3:124842310-124846310;chr3:124844510-124869910;chr3:124844510-124845310		-687/113;-487/313;-1487/2513;-25087/313;-487/313
ENST00000479350	eRNA	HMEC;GM12878;NHEK;H1HESC		chr1:42334213-42337013;chr1:42333413-42336613;chr1:42334613-42337013;chr1:42335013-42336813		-1712/1088;-1312/1888;-1712/688;-1512/288
ENST00000429168	Coding		HEPG2;HMEC;NHEK;NHLF;HSMM;HUVEC;H1HESC;GM12878;K562		chr6:108274907-108281107;chr6:108277307-108279907;chr6:108277107-108280107;chr6:108277107-108279907;chr6:108277107-108280107;chr6:108277107-108280107;chr6:108277507-108279507;chr6:108275507-108280307;chr6:108277107-108281107		-2563/3637;-1363/1237;-1563/1437;-1363/1437;-1563/1437;-1563/1437;-963/1037;-1763/3037;-2563/1437
lnc-CHPF-1:1	eRNA	K562		chr2:220381156-220387156		-5557/443
ENST00000292616	Coding		HMEC;GM12878;K562;NHLF;NHEK;HSMM;H1HESC;HEPG2;HUVEC		chr7:102104195-102106595;chr7:102104195-102106795;chr7:102104995-102107195;chr7:102104195-102106595;chr7:102104195-102106395;chr7:102104195-102106795;chr7:102104395-102106395;chr7:102103995-102106595;chr7:102104395-102106395		-1181/1219;-1181/1419;-381/1819;-1181/1219;-1181/1019;-1181/1419;-981/1019;-1381/1219;-981/1019
ENST00000292614	Coding		H1HESC;HMEC;HSMM;HUVEC;NHEK;NHLF;GM12878;HEPG2;K562		chr7:102117795-102119995;chr7:102117995-102119395;chr7:102117795-102119995;chr7:102118995-102119395;chr7:102118595-102119595;chr7:102117795-102119995;chr7:102116995-102119595;chr7:102118595-102119395;chr7:102118995-102119595		-641/1559;-41/1359;-641/1559;-41/359;-241/759;-641/1559;-241/2359;-41/759;-241/359
lnc-CDC73-5:1	eRNA	GM12878		chr1:193224377-193225177		-376/424
ENST00000525660	Coding		HMEC;NHEK;HSMM;HEPG2		chr11:105946790-105950190;chr11:105946790-105950190;chr11:105947190-105949190;chr11:105946590-105949790		-1595/1805;-1595/1805;-1195/805;-1795/1405
ENST00000525061	Coding		HSMM;HUVEC;HMEC;NHEK;H1HESC		chr8:70378846-70381646;chr8:70378446-70381846;chr8:70378846-70380246;chr8:70378846-70379046;chr8:70378246-70380046		-13/2787;-413/2987;-13/1387;-13/187;-613/1187
ENST00000525662	eRNA	HEPG2;GM12878		chr11:111225790-111239790;chr11:111233190-111247390		-4788/9212;-12388/1812
ENST00000525665	Coding		HSMM;NHLF;HEPG2;HUVEC;NHEK;H1HESC;GM12878;HMEC;K562		chr11:235200-238600;chr11:235400-238200;chr11:235200-238400;chr11:235400-237200;chr11:235400-238200;chr11:235600-238000;chr11:235400-238600;chr11:235400-237800;chr11:235800-238600		-1800/1600;-1600/1200;-1800/1400;-1600/200;-1600/1200;-1400/1000;-1600/1600;-1600/800;-1200/1600
ENST00000525664	eRNA	K562		chr8:11212190-11213990		-1439/361
lnc-CAP2-2:1	eRNA	NHLF;HSMM		chr6:17381421-17382421;chr6:17381021-17382821		-176/824;-576/1224
ENST00000599698	eRNA	HMEC;NHEK		chr19:8554000-8555800;chr19:8554000-8555800		-41/1759;-41/1759
ENST00000525669	lncRNA (unknown)	none	none	none	none	none	none
ENST00000525668	lncRNA (unknown)	none	none	none	none	none	none
lnc-GGPS1-11:1	lncRNA (unknown)	none	none	none	none	none	none
ENST00000599694	Coding		H1HESC;HMEC		chr19:15567000-15569400;chr19:15567400-15568600		-1990/410;-1190/10
lnc-KCNJ3-5:1	lncRNA (unknown)	none	none	none	none	none	none
ENST00000599690	Coding	none	none	none	none	none	none
lnc-TLX1-3:1	lncRNA (unknown)	none	none	none	none	none	none
ENST00000559260	Coding		NHLF;HUVEC;HSMM;K562;GM12878;HEPG2;NHEK;H1HESC;HMEC		chr14:24614560-24617960;chr14:24615760-24617960;chr14:24614560-24617360;chr14:24615360-24617960;chr14:24614960-24617560;chr14:24615760-24616960;chr14:24615560-24618160;chr14:24614960-24617760;chr14:24614560-24618160		-2149/1251;-949/1251;-2149/651;-1349/1251;-1749/851;-949/251;-1149/1451;-1749/1051;-2149/1451
lnc-TLX1-3:2	lncRNA (unknown)	none	none	none	none	none	none
ENST00000559266	eRNA	NHEK;HMEC;HUVEC;K562		chr15:58330308-58332908;chr15:58330508-58332908;chr15:58328908-58332908;chr15:58328708-58331508		-2128/472;-2128/272;-2128/1872;-728/2072
lnc-SBDS-25:1	lncRNA (unknown)	none	none	none	none	none	none
ENST00000559265	lncRNA (unknown)	none	none	none	none	none	none
ENST00000518400	lncRNA (unknown)	none	none	none	none	none	none
ENST00000559268	eRNA	HUVEC;NHLF;H1HESC;GM12878;K562		chr14:103883047-103884247;chr14:103882847-103885447;chr14:103882647-103884447;chr14:103883047-103886047;chr14:103883247-103886047		-618/582;-818/1782;-1018/782;-618/2382;-418/2382
ENST00000559269	Coding	none	none	none	none	none	none
lnc-PTTG2-2:1	eRNA	GM12878;H1HESC		chr4:37994605-37997605;chr4:37995405-37996805		-980/2020;-180/1220
ENST00000363724	small-NC	none	none	none	none	none	none
ENST00000552843	lncRNA (unknown)	none	none	none	none	none	none
ENST00000308604	lncRNA (promoter)	H1HESC	HUVEC;HSMM;HMEC;GM12878;NHLF;HEPG2;NHEK;K562	chr2:112252529-112253929	chr2:112251529-112252729;chr2:112250529-112253129;chr2:112251329-112252729;chr2:112252529-112252929;chr2:112250729-112252729;chr2:112250729-112252729;chr2:112251529-112252729;chr2:112251329-112253129	-1364/36	-164/1036;-564/2036;-164/1236;-364/36;-164/1836;-164/1836;-164/1036;-564/1236
lnc-TDRD3-26:1	lncRNA (unknown)	none	none	none	none	none	none
lnc-PNPLA5-3:1	lncRNA (unknown)	none	none	none	none	none	none
lnc-BCL2L1-1:2	lncRNA (promoter)		H1HESC;GM12878;HEPG2;NHEK;NHLF;HMEC;K562;HUVEC;HSMM		chr20:30326139-30328739;chr20:30326139-30329939;chr20:30325939-30327939;chr20:30326539-30327939;chr20:30326139-30327939;chr20:30325939-30329339;chr20:30325339-30330539;chr20:30326139-30327339;chr20:30325939-30327939		-1825/775;-3025/775;-1025/975;-1025/375;-1025/775;-2425/975;-3625/1575;-425/775;-1025/975
lnc-BCL2L1-1:1	lncRNA (promoter)	HSMM;HUVEC	NHEK;GM12878;NHLF;K562;HEPG2;HMEC;H1HESC	chr20:30328939-30329939;chr20:30327339-30329139	chr20:30328939-30329139;chr20:30326139-30329939;chr20:30328939-30329339;chr20:30325339-30330539;chr20:30328939-30330139;chr20:30325939-30329339;chr20:30328939-30329139	-920/80;-120/1680	-120/80;-920/2880;-320/80;-1520/3680;-1120/80;-320/3080;-120/80
ENST00000467310	lncRNA (unknown)	none	none	none	none	none	none
ENST00000467311	Coding		HSMM;H1HESC;NHLF;GM12878;HMEC;NHEK;K562;HUVEC;HEPG2		chr16:69220899-69222499;chr16:69220499-69222899;chr16:69220699-69223699;chr16:69220699-69223299;chr16:69220499-69223299;chr16:69220899-69223899;chr16:69220699-69223099;chr16:69220899-69222499;chr16:69220299-69223899		-151/1449;-551/1849;-351/2649;-351/2249;-551/2249;-151/2849;-351/2049;-151/1449;-751/2849
ENST00000467312	lncRNA (promoter)		HMEC;K562;HEPG2;HUVEC;NHLF;GM12878;NHEK;H1HESC;HSMM		chr9:131485379-131487379;chr9:131485379-131487579;chr9:131485179-131487379;chr9:131485579-131487579;chr9:131485779-131487179;chr9:131484979-131486579;chr9:131485379-131487379;chr9:131485579-131486579;chr9:131485779-131487379		-973/1027;-1173/1027;-973/1227;-1173/827;-773/627;-173/1427;-973/1027;-173/827;-973/627
ENST00000624289	Coding	none	none	none	none	none	none
ENST00000528168	Coding	none	none	none	none	none	none
lnc-NUP205-2:1	eRNA	NHEK;HMEC;HSMM		chr7:135361860-135365060;chr7:135362260-135365060;chr7:135362260-135365860		-845/2355;-445/2355;-445/3155
lnc-MARCH6-5:1	lncRNA (unknown)	none	none	none	none	none	none
ENST00000624285	Coding	none	none	none	none	none	none
ENST00000528164	Coding		HSMM;K562;GM12878;HEPG2;NHLF;H1HESC;HMEC;NHEK;HUVEC		chr11:77789752-77791152;chr11:77790352-77790952;chr11:77788752-77791552;chr11:77788152-77791152;chr11:77788552-77791352;chr11:77789552-77791352;chr11:77788952-77791552;chr11:77789352-77791552;chr11:77789352-77791152		-245/1155;-45/555;-645/2155;-245/2755;-445/2355;-445/1355;-645/1955;-645/1555;-245/1555
ENST00000528167	lncRNA (promoter)		HUVEC;NHEK;H1HESC;HMEC;GM12878;K562;HEPG2;HSMM;NHLF		chr4:8442100-8443900;chr4:8440500-8444300;chr4:8441900-8443700;chr4:8441100-8444500;chr4:8441100-8444700;chr4:8438900-8445100;chr4:8440900-8444300;chr4:8441500-8445100;chr4:8440500-8444100		-432/1368;-2032/1768;-632/1168;-1432/1968;-1432/2168;-3632/2568;-1632/1768;-1032/2568;-2032/1568
ENST00000624286	Coding	none	none	none	none	none	none
ENST00000528161	lncRNA (promoter)		NHLF;NHEK;HSMM;HMEC;H1HESC;GM12878;HEPG2;HUVEC;K562		chr11:31530024-31532624;chr11:31529624-31533024;chr11:31530424-31532224;chr11:31529624-31532824;chr11:31530224-31532624;chr11:31529424-31532824;chr11:31529224-31533024;chr11:31530024-31532824;chr11:31529424-31534224		-1514/1086;-1914/1486;-1114/686;-1714/1486;-1514/886;-1714/1686;-1914/1886;-1714/1086;-3114/1686
PVT1:51	lncRNA (promoter)		H1HESC;GM12878;HSMM;HMEC;NHEK;HUVEC;NHLF;K562;HEPG2		chr8:128806018-128808818;chr8:128806218-128810218;chr8:128806018-128809818;chr8:128806018-128809218;chr8:128806018-128808018;chr8:128806218-128808218;chr8:128806418-128809018;chr8:128806018-128809018;chr8:128806018-128811018		-768/2032;-568/3432;-768/3032;-768/2432;-768/1232;-568/1432;-368/2232;-768/2232;-768/4232
ENST00000528163	Coding		HSMM;HEPG2		chr16:3115199-3117199;chr16:3114799-3116799		-206/1794;-606/1394
ENST00000429164	Coding	none	none	none	none	none	none
ENST00000354560	Coding		HMEC;K562;NHEK;HSMM;H1HESC;HEPG2;GM12878;HUVEC;NHLF		chr14:105957555-105958755;chr14:105957555-105958155;chr14:105957555-105958755;chr14:105957555-105958555;chr14:105957555-105958155;chr14:105957555-105958355;chr14:105957555-105958755;chr14:105956155-105958355;chr14:105957555-105958555		-50/1150;-50/550;-50/1150;-50/950;-50/550;-50/750;-50/1150;-1450/750;-50/950
ENST00000237527	Coding	none	none	none	none	none	none
PVT1:50	lncRNA (promoter)		NHLF;HMEC;HSMM;HUVEC;H1HESC;HEPG2;K562;NHEK;GM12878		chr8:128806418-128809018;chr8:128806018-128809218;chr8:128806018-128809818;chr8:128806218-128808218;chr8:128806018-128808818;chr8:128806018-128811018;chr8:128806018-128809018;chr8:128806018-128808018;chr8:128806218-128810218		-368/2232;-768/2432;-768/3032;-568/1432;-768/2032;-768/4232;-768/2232;-768/1232;-568/3432
ENST00000538712	Coding		H1HESC		chr11:63257424-63259424		-1420/580
ENST00000384529	small-NC	none	none	none	none	none	none
ENST00000490199	lncRNA (promoter)		K562;H1HESC;HUVEC;HEPG2;HMEC;NHLF;NHEK;GM12878;HSMM		chr9:35828600-35830000;chr9:35828600-35830200;chr9:35828400-35829800;chr9:35828400-35830200;chr9:35828600-35830000;chr9:35828600-35830200;chr9:35828600-35830000;chr9:35828400-35830200;chr9:35828600-35830400		-1174/226;-1174/426;-1374/26;-1374/426;-1174/226;-1174/426;-1174/226;-1374/426;-1174/626
ENST00000316529	Coding	none	none	none	none	none	none
lnc-FAR1-2:1	lncRNA (unknown)	none	none	none	none	none	none
ENST00000371835	Coding	none	none	none	none	none	none
ENST00000384528	small-NC	none	none	none	none	none	none
ENST00000512890	lncRNA (unknown)	none	none	none	none	none	none
lnc-RTL6-3:1	eRNA	HSMM		chr22:44882336-44882936		-142/458
ENST00000411994	Coding		HUVEC;H1HESC		chr7:99764664-99766664;chr7:99764464-99766664		-1811/189;-1811/389
ENST00000538716	Coding		NHLF;K562;HMEC;HEPG2;HSMM;GM12878;HUVEC;H1HESC;NHEK		chr17:42262674-42265874;chr17:42263274-42265474;chr17:42264274-42265074;chr17:42263474-42265874;chr17:42262674-42265874;chr17:42262474-42266074;chr17:42262674-42265674;chr17:42262874-42265274;chr17:42262474-42265874		-1684/1516;-1084/1116;-84/716;-884/1516;-1684/1516;-1884/1716;-1684/1316;-1484/916;-1884/1516
ENST00000529412	lncRNA (unknown)	none	none	none	none	none	none
ENST00000384525	small-NC	none	none	none	none	none	none
ENST00000529410	Coding	none	none	none	none	none	none
ENST00000529411	Coding	none	none	none	none	none	none
ENST00000538715	Coding	none	none	none	none	none	none
lnc-MAMDC4-2:1	eRNA	HMEC;NHEK;K562;NHLF;HSMM;GM12878	HEPG2	chr9:139777179-139778179;chr9:139776579-139778179;chr9:139777179-139777779;chr9:139776179-139777779;chr9:139777379-139777779;chr9:139774979-139779179	chr9:139777179-139778179	-278/722;-878/722;-278/322;-1278/322;-78/322;-2478/1722	-278/722
ENST00000529415	Coding		HUVEC		chr8:145751992-145752592		-190/410
ENST00000529418	lncRNA (unknown)	none	none	none	none	none	none
ENST00000529419	Coding		NHLF;HMEC;NHEK;HUVEC;H1HESC;HSMM		chr11:13031024-13031224;chr11:13030824-13031624;chr11:13030624-13034424;chr11:13030224-13031824;chr11:13028624-13034224;chr11:13030424-13031824		-100/100;-300/500;-500/3300;-900/700;-2500/3100;-700/700
lnc-HUS1-2:1	lncRNA (promoter)		HSMM;NHEK;GM12878;HUVEC;H1HESC;NHLF;HEPG2;HMEC		chr7:47620075-47621875;chr7:47621075-47622475;chr7:47621475-47622075;chr7:47620475-47622275;chr7:47620475-47623075;chr7:47619875-47622275;chr7:47619875-47622275;chr7:47620275-47622075		-178/1622;-778/622;-378/222;-578/1222;-1378/1222;-578/1822;-578/1822;-378/1422
ENST00000372407	Coding	none	none	none	none	none	none
ZNF582-AS1:15	lncRNA (promoter)		HEPG2;HUVEC;H1HESC;NHLF;HSMM;GM12878;K562;HMEC;NHEK		chr19:56904188-56905388;chr19:56904188-56905588;chr19:56904188-56905788;chr19:56904188-56905588;chr19:56904188-56905388;chr19:56904188-56905588;chr19:56903988-56905588;chr19:56904188-56905588;chr19:56904188-56905788		-888/312;-888/512;-888/712;-888/512;-888/312;-888/512;-1088/512;-888/512;-888/712
ENST00000372405	lncRNA (unknown)	none	none	none	none	none	none
lnc-FSTL4-1:3	lncRNA (unknown)	none	none	none	none	none	none
ENST00000372403	Coding		H1HESC;GM12878;NHLF;HMEC;HSMM;NHEK;HUVEC		chr10:79394994-79399194;chr10:79396794-79397594;chr10:79395194-79398794;chr10:79396394-79398794;chr10:79395394-79398794;chr10:79395594-79397594;chr10:79396794-79398794		-1989/2211;-389/411;-1589/2011;-1589/811;-1589/1811;-389/1611;-1589/411
ENST00000622215	lncRNA (promoter)		HUVEC;NHLF;K562;HMEC;NHEK;HSMM;HEPG2;H1HESC;GM12878		chr7:74305064-74307864;chr7:74305464-74307664;chr7:74305264-74307864;chr7:74305664-74308264;chr7:74305264-74307864;chr7:74305464-74307864;chr7:74305064-74307864;chr7:74305664-74307864;chr7:74305464-74307664		-1177/1623;-977/1223;-1177/1423;-1577/1023;-1177/1423;-1177/1223;-1177/1623;-1177/1023;-977/1223
ENST00000640721	Coding		NHEK;H1HESC		chrX:47433056-47434256;chrX:47433456-47434256		-100/1100;-100/700
ENST00000640723	Coding	none	none	none	none	none	none
ENST00000640725	Coding	none	none	none	none	none	none
ENST00000640726	Coding		NHEK;HEPG2;H1HESC;GM12878;K562;HMEC;HSMM;NHLF		chr1:100434612-100436612;chr1:100434412-100436612;chr1:100434812-100436612;chr1:100434412-100436812;chr1:100434412-100436812;chr1:100434612-100436812;chr1:100434812-100436612;chr1:100435212-100436612		-960/1040;-1160/1040;-760/1040;-1160/1240;-1160/1240;-960/1240;-760/1040;-360/1040
ENST00000372408	Coding		HUVEC;GM12878;H1HESC;HSMM;NHEK;NHLF;HMEC		chr10:79396794-79398794;chr10:79396794-79397594;chr10:79394994-79399194;chr10:79395394-79398794;chr10:79395594-79397594;chr10:79395194-79398794;chr10:79396394-79398794		-1589/411;-389/411;-1989/2211;-1589/1811;-389/1611;-1589/2011;-1589/811
ZNF582-AS1:16	lncRNA (promoter)		HSMM;HMEC;H1HESC;K562;HEPG2;NHEK;HUVEC;NHLF;GM12878		chr19:56904188-56905388;chr19:56904188-56905588;chr19:56904188-56905788;chr19:56903988-56905588;chr19:56904188-56905388;chr19:56904188-56905788;chr19:56904188-56905588;chr19:56904188-56905588;chr19:56904188-56905588		-898/302;-898/502;-898/702;-1098/502;-898/302;-898/702;-898/502;-898/502;-898/502
ENST00000409381	Coding		HMEC;HUVEC;GM12878;NHEK;NHLF;HEPG2;HSMM;H1HESC		chr2:150186354-150187754;chr2:150185954-150188154;chr2:150185954-150187754;chr2:150185954-150188154;chr2:150186154-150188154;chr2:150185954-150187954;chr2:150185954-150188754;chr2:150185954-150188354		-145/1255;-545/1655;-545/1255;-545/1655;-345/1655;-545/1455;-545/2255;-545/1855
ENST00000622211	Coding		GM12878;NHLF;HEPG2;H1HESC;HSMM;NHEK;K562;HMEC;HUVEC		chr11:111748990-111751190;chr11:111748990-111750790;chr11:111748990-111750790;chr11:111748990-111750790;chr11:111748990-111750190;chr11:111748990-111750990;chr11:111748790-111750390;chr11:111748790-111750590;chr11:111749590-111750190		-1041/1159;-641/1159;-641/1159;-641/1159;-41/1159;-841/1159;-241/1359;-441/1359;-41/559
ENST00000518404	lncRNA (unknown)	none	none	none	none	none	none
ENST00000512892	lncRNA (unknown)	none	none	none	none	none	none
lnc-FOXN2-4:1	lncRNA (unknown)	none	none	none	none	none	none
ENST00000426086	Coding		HMEC;H1HESC;K562;NHLF;HSMM;HUVEC;HEPG2;GM12878		chr11:64001224-64003424;chr11:64002224-64003024;chr11:64002224-64003224;chr11:64002224-64003424;chr11:64001224-64003424;chr11:64002224-64003024;chr11:64002224-64003624;chr11:64001424-64003624		-1068/1132;-68/732;-68/932;-68/1132;-1068/1132;-68/732;-68/1332;-868/1332
ENST00000460229	lncRNA (promoter)		K562;HMEC;GM12878;H1HESC;HEPG2;NHEK;HSMM;NHLF;HUVEC		chr6:35226022-35228022;chr6:35226222-35228022;chr6:35226022-35228222;chr6:35226222-35228822;chr6:35225822-35228822;chr6:35226022-35228222;chr6:35226022-35228622;chr6:35226022-35228022;chr6:35226222-35228622		-1359/641;-1159/641;-1359/841;-1159/1441;-1559/1441;-1359/841;-1359/1241;-1359/641;-1159/1241
lnc-COLEC12-1:1	eRNA	HUVEC		chr18:316000-317600		-234/1366
ENST00000547687	lncRNA (unknown)	none	none	none	none	none	none
lnc-CLCN3-11:1	lncRNA (unknown)	none	none	none	none	none	none
lnc-DMBX1-3:1	lncRNA (promoter)		H1HESC		chr1:46996413-46997013		-120/480
lnc-GTF2H5-2:3	lncRNA (unknown)	none	none	none	none	none	none
ENST00000441159	Coding	none	none	none	none	none	none
ENST00000244061	Coding		K562;H1HESC;HUVEC;NHEK;HEPG2;NHLF;HMEC;HSMM		chr20:48551993-48553593;chr20:48552793-48554393;chr20:48552393-48553593;chr20:48552393-48553793;chr20:48551393-48553793;chr20:48552393-48553993;chr20:48552393-48553593;chr20:48552193-48554593		-892/708;-92/1508;-492/708;-492/908;-1492/908;-492/1108;-492/708;-692/1708
lnc-WDR73-10:1	eRNA	HEPG2		chr15:85148596-85153196		-3500/1100
ENST00000593039	Coding	none	none	none	none	none	none
lnc-WDR73-10:3	lncRNA (promoter)		NHLF;HMEC;K562;NHEK;HEPG2;HSMM;GM12878;HUVEC;H1HESC		chr15:85175396-85177996;chr15:85176196-85178196;chr15:85176596-85177396;chr15:85176196-85177796;chr15:85173596-85177996;chr15:85176196-85178196;chr15:85176196-85177996;chr15:85176596-85177996;chr15:85174196-85178196		-750/1850;-950/1050;-150/650;-550/1050;-750/3650;-950/1050;-750/1050;-750/650;-950/3050
lnc-WDR73-10:2	eRNA	HEPG2		chr15:85148596-85153196		-3502/1098
HOXC-AS2:1	lncRNA (unknown)	K562;NHEK	H1HESC;HSMM	chr12:54390533-54393133;chr12:54390133-54391333	chr12:54388733-54390733;chr12:54387533-54391533	-2564/36;-764/436	-164/1836;-964/3036
lnc-WDR73-10:4	lncRNA (promoter)		HEPG2;NHLF;GM12878;K562;HUVEC;H1HESC;HMEC;HSMM;NHEK		chr15:85173596-85177996;chr15:85175396-85177996;chr15:85176196-85177996;chr15:85176596-85177396;chr15:85176596-85177996;chr15:85174196-85178196;chr15:85176196-85178196;chr15:85176196-85178196;chr15:85176196-85177796		-778/3622;-778/1822;-778/1022;-178/622;-778/622;-978/3022;-978/1022;-978/1022;-578/1022
ENST00000441154	Coding	none	none	none	none	none	none
lnc-WDR73-10:6	lncRNA (promoter)		H1HESC;HSMM;HMEC;NHEK;GM12878;K562;NHLF;HEPG2;HUVEC		chr15:85174196-85178196;chr15:85173796-85175996;chr15:85173996-85175996;chr15:85173796-85175996;chr15:85173796-85175996;chr15:85173996-85174996;chr15:85173796-85174996;chr15:85173596-85177996;chr15:85173796-85174996		-3506/494;-1306/894;-1306/694;-1306/894;-1306/894;-306/694;-306/894;-3306/1094;-306/894
CASC15:35	lncRNA (promoter)	HUVEC	NHLF;HMEC;HSMM;NHEK;H1HESC;HEPG2	chr6:21664221-21666221	chr6:21664421-21668021;chr6:21664221-21667021;chr6:21664421-21667021;chr6:21664221-21667421;chr6:21664021-21668821;chr6:21664421-21664821	-251/1749	-51/3549;-251/2549;-51/2549;-251/2949;-451/4349;-51/349
ENST00000466048	Coding	none	none	none	none	none	none
ENST00000466047	lncRNA (promoter)	HSMM;HMEC;K562	GM12878;HUVEC;NHLF;HEPG2;NHEK;H1HESC	chr10:121633010-121633810;chr10:121633010-121633810;chr10:121633010-121634010	chr10:121630010-121633810;chr10:121630210-121633610;chr10:121630610-121633610;chr10:121630210-121633810;chr10:121629810-121633410;chr10:121630810-121633410	-677/123;-677/123;-877/123	-677/3123;-477/2923;-477/2523;-677/2923;-277/3323;-277/2323
ENST00000466046	eRNA	K562;GM12878;NHEK;HMEC;HSMM;HUVEC	NHLF;HEPG2;H1HESC	chr3:9957400-9960400;chr3:9957800-9958800;chr3:9957800-9960600;chr3:9957000-9958800;chr3:9957400-9959200;chr3:9958000-9959600	chr3:9958600-9959800;chr3:9957200-9960000;chr3:9958200-9959000	-1382/1618;-982/18;-982/1818;-1782/18;-1382/418;-782/818	-182/1018;-1582/1218;-582/218
ENST00000466045	Coding	none	none	none	none	none	none
ENST00000466044	lncRNA (promoter)		K562		chr3:149768110-149769110		-406/594
ENST00000468050	Coding	none	none	none	none	none	none
lnc-LRRN2-1:1	lncRNA (unknown)	none	none	none	none	none	none
ENST00000622219	lncRNA (unknown)	none	none	none	none	none	none
ISPD-AS1:2	eRNA	K562		chr7:16249675-16250275		-435/165
ISPD-AS1:3	eRNA	K562		chr7:16249675-16250275		-435/165
ISPD-AS1:1	lncRNA (unknown)	none	none	none	none	none	none
ISPD-AS1:6	eRNA	K562		chr7:16249675-16250275		-454/146
ISPD-AS1:7	eRNA	K562		chr7:16249675-16250275		-454/146
ISPD-AS1:4	eRNA	K562		chr7:16249675-16250275		-437/163
lnc-NETO1-1:20	lncRNA (promoter)		K562		chr18:70927020-70932420		-594/4806
ISPD-AS1:8	eRNA	K562		chr7:16249675-16250275		-456/144
ISPD-AS1:9	eRNA	K562		chr7:16249675-16250275		-491/109
lnc-ZNF574-1:8	lncRNA (promoter)	HMEC;HSMM	GM12878;HUVEC;NHEK;H1HESC;K562;NHLF	chr19:42632760-42637160;chr19:42636760-42637160	chr19:42633560-42637960;chr19:42636760-42637360;chr19:42635360-42637360;chr19:42635760-42638360;chr19:42636760-42638160;chr19:42636360-42636960	-4009/391;-9/391	-3209/1191;-9/591;-1409/591;-1009/1591;-9/1391;-409/191
ENST00000381423	Coding	none	none	none	none	none	none
ENST00000466832	lncRNA (unknown)	none	none	none	none	none	none
lnc-ZNF574-1:9	lncRNA (unknown)	none	none	none	none	none	none
ENST00000466833	lncRNA (promoter)		NHLF;K562;H1HESC;GM12878;HSMM;NHEK;HEPG2;HMEC;HUVEC		chr9:99615379-99617179;chr9:99615179-99617179;chr9:99615579-99617379;chr9:99614979-99617379;chr9:99615379-99617179;chr9:99616379-99617379;chr9:99615179-99617179;chr9:99615179-99617179;chr9:99615779-99617179		-714/1086;-714/1286;-914/886;-914/1486;-714/1086;-914/86;-714/1286;-714/1286;-714/686
LINC01284:12	eRNA	GM12878;NHLF;H1HESC		chrX:51139060-51139660;chrX:51139260-51139660;chrX:51138860-51139460		-346/254;-346/54;-146/454
LINC01284:13	lncRNA (unknown)	none	none	none	none	none	none
LINC01284:10	eRNA	NHLF;H1HESC;GM12878		chrX:51139260-51139660;chrX:51138860-51139460;chrX:51139060-51139660		-295/105;-95/505;-295/305
lnc-SELENOW-1:1	eRNA	HUVEC;HEPG2		chr19:48279188-48281788;chr19:48279188-48280988		-39/2561;-39/1761
ENST00000466831	lncRNA (promoter)		HEPG2;H1HESC;NHEK;HMEC;K562;NHLF;HSMM;GM12878;HUVEC		chr13:24734000-24737200;chr13:24734800-24736200;chr13:24734200-24736200;chr13:24734400-24735800;chr13:24734600-24735200;chr13:24734400-24736400;chr13:24734200-24735800;chr13:24734200-24736000;chr13:24734400-24736200		-861/2339;-61/1339;-661/1339;-461/939;-261/339;-461/1539;-661/939;-661/1139;-461/1339
ENST00000426089	eRNA	H1HESC;HMEC;GM12878;HUVEC	HEPG2	chr1:246951577-246953577;chr1:246952177-246952577;chr1:246952177-246952577;chr1:246952377-246952777	chr1:246951977-246952777	-819/1181;-219/181;-219/181;-19/381	-419/381
ENST00000382333	Coding	none	none	none	none	none	none
lnc-PXDN-7:1	lncRNA (unknown)	none	none	none	none	none	none
lnc-FBXO7-3:1	eRNA	HEPG2;NHLF		chr22:32978600-32981600;chr22:32979200-32981400		-1666/1334;-1066/1134
ENST00000504049	lncRNA (unknown)	none	none	none	none	none	none
ENST00000440488	lncRNA (unknown)	none	none	none	none	none	none
ENST00000370652	Coding	none	none	none	none	none	none
ENST00000534202	Coding		HMEC;K562;GM12878;NHLF;HSMM;H1HESC;NHEK;HEPG2;HUVEC		chr1:207669177-207670177;chr1:207669177-207670377;chr1:207668977-207671777;chr1:207669177-207670177;chr1:207669177-207669977;chr1:207668777-207670577;chr1:207669377-207670177;chr1:207669377-207669977;chr1:207669177-207669977		-429/571;-429/771;-629/2171;-429/571;-429/371;-829/971;-229/571;-229/371;-429/371
ENST00000466835	lncRNA (promoter)		NHEK;HMEC;H1HESC;HUVEC;NHLF;HSMM;HEPG2;K562;GM12878		chr2:74685492-74686892;chr2:74685492-74687092;chr2:74685492-74686692;chr2:74684092-74685692;chr2:74685492-74686892;chr2:74684292-74687092;chr2:74684292-74687092;chr2:74685292-74686292;chr2:74685492-74686892		-75/1325;-75/1525;-75/1125;-1475/125;-75/1325;-1275/1525;-1275/1525;-275/725;-75/1325
ENST00000556467	Coding		K562;HMEC;GM12878;HUVEC;H1HESC;HEPG2;NHEK;HSMM;NHLF		chr12:25347533-25349733;chr12:25347933-25349133;chr12:25347533-25349333;chr12:25347733-25349333;chr12:25347533-25349333;chr12:25347533-25349333;chr12:25347333-25349133;chr12:25347533-25349133;chr12:25347933-25349333		-1639/561;-1039/161;-1239/561;-1239/361;-1239/561;-1239/561;-1039/761;-1039/561;-1239/161
lnc-DMRT1-3:1	lncRNA (unknown)	none	none	none	none	none	none
ENST00000408198	small-NC	none	none	none	none	none	none
lnc-C8orf74-2:8	lncRNA (promoter)		H1HESC;HEPG2;NHEK;HUVEC;GM12878;K562;NHLF;HMEC;HSMM		chr8:10695990-10697990;chr8:10695990-10697990;chr8:10695990-10697790;chr8:10696590-10697990;chr8:10694390-10698390;chr8:10696590-10697990;chr8:10695990-10697990;chr8:10695790-10697790;chr8:10696190-10697990		-1628/372;-1628/372;-1628/172;-1028/372;-3228/772;-1028/372;-1628/372;-1828/172;-1428/372
ENST00000481126	lncRNA (promoter)		K562;HMEC;NHLF;GM12878;H1HESC;HUVEC;HSMM;NHEK;HEPG2		chr3:183353306-183355306;chr3:183353106-183355306;chr3:183352906-183355306;chr3:183352706-183355306;chr3:183352906-183355106;chr3:183353106-183355506;chr3:183352706-183355706;chr3:183352706-183355306;chr3:183352506-183355706		-117/1883;-317/1883;-517/1883;-717/1883;-517/1683;-317/2083;-717/2283;-717/1883;-917/2283
ENST00000504045	Coding		NHLF;HSMM;HMEC;K562;GM12878;NHEK;H1HESC;HEPG2;HUVEC		chr5:138628901-138631901;chr5:138628901-138631901;chr5:138628901-138632501;chr5:138629301-138631301;chr5:138628701-138635901;chr5:138628901-138631901;chr5:138628901-138632901;chr5:138629301-138633301;chr5:138628701-138630901		-506/2494;-506/2494;-506/3094;-106/1894;-706/6494;-506/2494;-506/3494;-106/3894;-706/1494
ENST00000408193	small-NC		H1HESC		chr3:183958706-183959906		-487/713
lnc-PRY2-3:1	lncRNA (unknown)	none	none	none	none	none	none
lnc-SLC35C1-83:10	lncRNA (unknown)	none	none	none	none	none	none
lnc-SLC35C1-83:11	eRNA	H1HESC		chr11:45744824-45746024		-34/1166
lnc-SLC35C1-83:12	lncRNA (unknown)	none	none	none	none	none	none
lnc-SLC35C1-83:13	lncRNA (unknown)	none	none	none	none	none	none
lnc-KIF23-1:1	eRNA	NHEK;NHLF;HSMM;HMEC		chr15:69682946-69686746;chr15:69682946-69683546;chr15:69682746-69683946;chr15:69682746-69687546		-584/3216;-584/16;-784/416;-784/4016
GABPB1-AS1:32	lncRNA (promoter)		K562;NHEK;HEPG2;H1HESC;NHLF;GM12878;HUVEC;HMEC;HSMM		chr15:50643908-50649108;chr15:50645108-50649108;chr15:50645108-50648908;chr15:50644708-50649308;chr15:50644108-50649508;chr15:50642708-50649308;chr15:50645708-50647708;chr15:50644508-50648708;chr15:50645108-50649308		-3773/1427;-2573/1427;-2573/1227;-2973/1627;-3573/1827;-4973/1627;-1973/27;-3173/1027;-2573/1627
ENST00000504040	Coding		HMEC;K562;HUVEC;NHEK;GM12878;NHLF		chr6:80713481-80715681;chr6:80713481-80715881;chr6:80713481-80715681;chr6:80713281-80715681;chr6:80713281-80716481;chr6:80713281-80715681		-2038/162;-2038/362;-2038/162;-2238/162;-2238/962;-2238/162
lnc-KATNBL1-2:1	lncRNA (promoter)		GM12878;NHLF;HSMM;NHEK;H1HESC;HUVEC;K562;HMEC;HEPG2		chr15:34391908-34395308;chr15:34392308-34394708;chr15:34392908-34395308;chr15:34392908-34395108;chr15:34393108-34395108;chr15:34392508-34395308;chr15:34392508-34395508;chr15:34392708-34395308;chr15:34392708-34395508		-1280/2120;-680/1720;-1280/1120;-1080/1120;-1080/920;-1280/1520;-1480/1520;-1280/1320;-1480/1320
ENST00000504041	eRNA	HSMM;NHLF		chr5:167600-170000;chr5:167200-171000		-1568/832;-1968/1832
GABPB1-AS1:30	lncRNA (promoter)		GM12878;H1HESC;NHLF;HUVEC;HSMM;NHEK;K562;HMEC;HEPG2		chr15:50642708-50649308;chr15:50644708-50649308;chr15:50644108-50649508;chr15:50645708-50647708;chr15:50645108-50649308;chr15:50645108-50649108;chr15:50643908-50649108;chr15:50644508-50648708;chr15:50645108-50648908		-4973/1627;-2973/1627;-3573/1827;-1973/27;-2573/1627;-2573/1427;-3773/1427;-3173/1027;-2573/1227
ENST00000607187	lncRNA (unknown)	none	none	none	none	none	none
ENST00000532452	Coding		K562;H1HESC;HSMM;HMEC;GM12878;NHEK;HUVEC;HEPG2;NHLF		chr11:18126024-18128024;chr11:18126624-18127824;chr11:18126624-18128024;chr11:18126024-18128024;chr11:18125824-18128024;chr11:18126224-18127624;chr11:18126624-18128024;chr11:18126224-18128224;chr11:18126424-18128224		-458/1542;-258/942;-458/942;-458/1542;-458/1742;-58/1342;-458/942;-658/1342;-658/1142
ENST00000440209	Coding		K562;H1HESC;HMEC;HSMM;NHEK;GM12878;NHLF;HUVEC;HEPG2		chr7:91872864-91877664;chr7:91873864-91876864;chr7:91873264-91877664;chr7:91874064-91876664;chr7:91873464-91877664;chr7:91873264-91878064;chr7:91873264-91877864;chr7:91874864-91877864;chr7:91873264-91877664		-2436/2364;-1636/1364;-2436/1964;-1436/1164;-2436/1764;-2836/1964;-2636/1964;-2636/364;-2436/1964
ENST00000541144	Coding		HEPG2;HUVEC;NHLF;GM12878;HMEC;NHEK;H1HESC;HSMM;K562		chr11:94225752-94228352;chr11:94226752-94228152;chr11:94225752-94228352;chr11:94225352-94228552;chr11:94226152-94228352;chr11:94225552-94228152;chr11:94225752-94228152;chr11:94225952-94227952;chr11:94225552-94228152		-1443/1157;-443/957;-1443/1157;-1843/1357;-1043/1157;-1643/957;-1443/957;-1243/757;-1643/957
lnc-DAO-2:1	lncRNA (unknown)	none	none	none	none	none	none
DBET:1	eRNA	K562;GM12878	HEPG2	chr4:190979006-190979406;chr4:190978806-190982806	chr4:190979006-190981006	-121/279;-321/3679	-121/1879
ENST00000541143	lncRNA (promoter)	K562;GM12878	HSMM;NHLF;HEPG2	chr12:131436047-131438847;chr12:131438247-131440247	chr12:131438447-131438847;chr12:131437847-131440047;chr12:131436847-131439447	-2405/395;-205/1795	-5/395;-605/1595;-1605/995
ENST00000541141	eRNA	HUVEC		chr12:26952333-26954333		-1443/557
ENST00000440201	lncRNA (unknown)	none	none	none	none	none	none
ENST00000440203	Coding		H1HESC;HEPG2;K562		chr7:100843880-100846280;chr7:100842880-100846480;chr7:100844080-100844280		-2087/313;-2287/1313;-87/113
ENST00000424693	Coding	none	none	none	none	none	none
lnc-VEGFC-4:1	lncRNA (unknown)	NHEK	HMEC	chr4:177931806-177933006	chr4:177929206-177932206	-1175/25	-375/2625
ENST00000440204	Coding		H1HESC;NHEK;HSMM;HMEC;GM12878;HEPG2;NHLF;HUVEC;K562		chr3:171527306-171528906;chr3:171526906-171528506;chr3:171527306-171528506;chr3:171527306-171528306;chr3:171526906-171528906;chr3:171525306-171529706;chr3:171527506-171528506;chr3:171527506-171528306;chr3:171525906-171528506		-654/946;-254/1346;-254/946;-54/946;-654/1346;-1454/2946;-254/746;-54/746;-254/2346
ENST00000377175	Coding	none	none	none	none	none	none
ENST00000440206	lncRNA (unknown)	none	none	none	none	none	none
ENST00000351030	Coding		NHLF;GM12878;HSMM;HMEC;NHEK;H1HESC;K562;HEPG2;HUVEC		chr9:131217979-131219979;chr9:131218179-131219979;chr9:131217779-131219779;chr9:131218179-131219779;chr9:131217779-131219779;chr9:131217779-131219979;chr9:131217779-131219979;chr9:131217179-131219979;chr9:131217979-131219979		-306/1694;-106/1694;-506/1494;-106/1494;-506/1494;-506/1694;-506/1694;-1106/1694;-306/1694
ENST00000351035	Coding		HEPG2;H1HESC;K562;NHLF;HUVEC;HMEC;HSMM;GM12878;NHEK		chr1:44171813-44174813;chr1:44172413-44174213;chr1:44173013-44175013;chr1:44172813-44174613;chr1:44173013-44174813;chr1:44173013-44174813;chr1:44173013-44174213;chr1:44171413-44175013;chr1:44172813-44174413		-1402/1598;-802/998;-202/1798;-402/1398;-202/1598;-202/1598;-202/998;-1802/1798;-402/1198
ENST00000425393	Coding		GM12878;NHEK;HEPG2;HMEC;NHLF;K562;HSMM;H1HESC;HUVEC		chr2:135809130-135813130;chr2:135809330-135811730;chr2:135807730-135811330;chr2:135809330-135810730;chr2:135809330-135811330;chr2:135809330-135812330;chr2:135809330-135811330;chr2:135809530-135810930;chr2:135809530-135810330		-739/3261;-539/1861;-2139/1461;-539/861;-539/1461;-539/2461;-539/1461;-339/1061;-339/461
ENST00000252032	Coding		NHEK;K562;NHLF;GM12878;HMEC;HSMM;HEPG2;HUVEC		chr20:3387200-3389800;chr20:3387000-3389000;chr20:3386200-3390000;chr20:3387400-3389800;chr20:3385800-3388800;chr20:3386800-3390000;chr20:3386000-3390200;chr20:3386400-3389800		-1528/1072;-728/1272;-1728/2072;-1528/872;-528/2472;-1728/1472;-1928/2272;-1528/1872
ENST00000436913	Coding		HSMM;NHLF;NHEK;H1HESC;HEPG2;HUVEC;HMEC		chr11:111410590-111412990;chr11:111410390-111413390;chr11:111410590-111412590;chr11:111410390-111413390;chr11:111410190-111412790;chr11:111410790-111412990;chr11:111410990-111412390		-643/1757;-843/2157;-643/1357;-843/2157;-1043/1557;-443/1757;-243/1157
ENST00000584856	Coding	none	none	none	none	none	none
lnc-SERPINB6-7:2	eRNA	K562		chr6:3049601-3052201		-1670/930
lnc-SERPINB6-7:1	eRNA	K562		chr6:3049601-3052201		-1383/1217
lnc-PPP1R3D-5:1	lncRNA (unknown)	none	none	none	none	none	none
ENST00000251343	Coding		H1HESC;HEPG2		chr14:24898160-24900360;chr14:24898160-24899760		-332/1868;-332/1268
ENST00000358514	Coding		NHEK;HSMM;H1HESC;HMEC;NHLF;HEPG2		chr16:67969499-67971299;chr16:67969499-67971499;chr16:67968699-67971099;chr16:67968699-67971099;chr16:67969299-67971099;chr16:67969299-67971099		-309/1491;-509/1491;-109/2291;-109/2291;-109/1691;-109/1691
ENST00000358517	Coding		GM12878		chr6:151042107-151042707		-117/483
ENST00000378406	Coding		GM12878;H1HESC;NHEK;HEPG2;HSMM;K562;NHLF;HMEC;HUVEC		chr9:35657600-35659400;chr9:35657200-35659600;chr9:35656800-35659600;chr9:35657800-35659400;chr9:35657600-35659600;chr9:35657600-35659400;chr9:35657600-35659200;chr9:35658200-35659000;chr9:35658000-35658800		-711/1089;-1111/1289;-1511/1289;-511/1089;-711/1289;-711/1089;-711/889;-111/689;-311/489
ENST00000358511	Coding	none	none	none	none	none	none
ENST00000358510	Coding		GM12878;NHLF;H1HESC;HMEC;HSMM;HUVEC;NHEK		chr2:60774296-60784896;chr2:60778696-60780896;chr2:60775896-60780896;chr2:60778296-60783096;chr2:60779496-60783096;chr2:60776496-60783096;chr2:60775496-60783296		-4352/6248;-352/1848;-352/4648;-2552/2248;-2552/1048;-2552/4048;-2752/5048
ENST00000424699	Coding		GM12878;K562;NHEK;HUVEC;HEPG2;NHLF;HSMM;HMEC;H1HESC		chr2:179312754-179316754;chr2:179315154-179316154;chr2:179314154-179316954;chr2:179314354-179316954;chr2:179313954-179316354;chr2:179314354-179316554;chr2:179314354-179316554;chr2:179315154-179316154;chr2:179314354-179316754		-876/3124;-276/724;-1076/1724;-1076/1524;-476/1924;-676/1524;-676/1524;-276/724;-876/1524
ENST00000641145	Coding	none	none	none	none	none	none
ENST00000359149	Coding	none	none	none	none	none	none
lnc-SLC45A4-3:3	lncRNA (promoter)	H1HESC	K562;HSMM;GM12878;HMEC;NHLF	chr8:142318218-142318818	chr8:142316418-142318418;chr8:142317218-142318618;chr8:142316618-142318418;chr8:142317018-142318418;chr8:142316818-142318418	-427/173	-27/1973;-227/1173;-27/1773;-27/1373;-27/1573
lnc-SLC45A4-3:2	lncRNA (promoter)	H1HESC	NHLF;HSMM;GM12878;K562;HMEC	chr8:142318218-142318818	chr8:142316818-142318418;chr8:142317218-142318618;chr8:142316618-142318418;chr8:142316418-142318418;chr8:142317018-142318418	-414/186	-14/1586;-214/1186;-14/1786;-14/1986;-14/1386
lnc-SLC45A4-3:5	eRNA	K562;GM12878		chr8:142273618-142277018;chr8:142276418-142276818		-437/2963;-237/163
lnc-SLC45A4-3:4	lncRNA (unknown)	HMEC;GM12878	H1HESC;NHEK	chr8:142315818-142317018;chr8:142315618-142316618	chr8:142315418-142316618;chr8:142315618-142318218	-1012/188;-612/388	-612/588;-2212/388
lnc-SLC45A4-3:6	lncRNA (unknown)	none	none	none	none	none	none
lnc-HTR2A-2:1	lncRNA (unknown)	none	none	none	none	none	none
MEF2C-AS1:33	lncRNA (promoter)		HUVEC;NHLF;HEPG2;GM12878;K562;HSMM;H1HESC;HMEC;NHEK		chr5:88176844-88180044;chr5:88176644-88180844;chr5:88178644-88179644;chr5:88171644-88187244;chr5:88175244-88180844;chr5:88176044-88180844;chr5:88178244-88180644;chr5:88178444-88180644;chr5:88178044-88180644		-2371/829;-2571/1629;-571/429;-7571/8029;-3971/1629;-3171/1629;-971/1429;-771/1429;-1171/1429
MEF2C-AS1:30	lncRNA (promoter)		HMEC;HEPG2;NHLF;H1HESC;NHEK;GM12878;HUVEC;K562;HSMM		chr5:88178444-88180644;chr5:88178644-88179644;chr5:88176644-88180844;chr5:88178244-88180644;chr5:88178044-88180644;chr5:88171644-88187244;chr5:88176844-88180044;chr5:88175244-88180844;chr5:88176044-88180844		-745/1455;-545/455;-2545/1655;-945/1455;-1145/1455;-7545/8055;-2345/855;-3945/1655;-3145/1655
MEF2C-AS1:31	lncRNA (promoter)		HUVEC;GM12878;HSMM;HEPG2;NHLF;HMEC;H1HESC;NHEK;K562		chr5:88176844-88180044;chr5:88171644-88187244;chr5:88176044-88180844;chr5:88178644-88179644;chr5:88176644-88180844;chr5:88178444-88180644;chr5:88178244-88180644;chr5:88178044-88180644;chr5:88175244-88180844		-2371/829;-7571/8029;-3171/1629;-571/429;-2571/1629;-771/1429;-971/1429;-1171/1429;-3971/1629
lnc-TRIM61-3:1	eRNA	HSMM		chr4:165851750-165854750		-92/2908
MEF2C-AS1:37	lncRNA (promoter)	HUVEC;HSMM	GM12878;H1HESC;NHLF	chr5:88184044-88185844;chr5:88180844-88185244	chr5:88171644-88187244;chr5:88184644-88186044;chr5:88184844-88186244	-1109/691;-4309/91	-13509/2091;-509/891;-309/1091
MEF2C-AS1:34	lncRNA (promoter)	HSMM;HUVEC	H1HESC;NHLF;GM12878	chr5:88180844-88185244;chr5:88184044-88185844	chr5:88184644-88186044;chr5:88184844-88186244;chr5:88171644-88187244	-4309/91;-1109/691	-509/891;-309/1091;-13509/2091
MEF2C-AS1:35	lncRNA (promoter)	HSMM;HUVEC	NHLF;GM12878;H1HESC	chr5:88180844-88185244;chr5:88184044-88185844	chr5:88184844-88186244;chr5:88171644-88187244;chr5:88184644-88186044	-4309/91;-1109/691	-309/1091;-13509/2091;-509/891
MEF2C-AS1:38	lncRNA (promoter)	HSMM;HUVEC	GM12878;NHLF;H1HESC	chr5:88180844-88185244;chr5:88184044-88185844	chr5:88171644-88187244;chr5:88184844-88186244;chr5:88184644-88186044	-4309/91;-1109/691	-13509/2091;-309/1091;-509/891
MEF2C-AS1:39	lncRNA (promoter)	HUVEC;HSMM	H1HESC;GM12878;NHLF	chr5:88184044-88185844;chr5:88180844-88185244	chr5:88184644-88186044;chr5:88171644-88187244;chr5:88184844-88186244	-1109/691;-4309/91	-509/891;-13509/2091;-309/1091
ENST00000432389	Coding		K562;HSMM;NHLF;HUVEC;HMEC;HEPG2;GM12878;NHEK		chrX:37706256-37707256;chrX:37706056-37707256;chrX:37705456-37707256;chrX:37706056-37707256;chrX:37705656-37707256;chrX:37706056-37707856;chrX:37705656-37707256;chrX:37705656-37707256		-595/405;-595/605;-595/1205;-595/605;-595/1005;-1195/605;-595/1005;-595/1005
ENST00000355640	Coding		HMEC;HEPG2;GM12878;NHLF;NHEK;HUVEC;HSMM;H1HESC;K562		chrX:122992519-122996119;chrX:122992519-122995919;chrX:122992919-122995919;chrX:122993119-122995719;chrX:122992719-122995719;chrX:122993719-122995919;chrX:122992919-122995519;chrX:122993719-122995119;chrX:122992319-122995919		-1603/1997;-1603/1797;-1203/1797;-1003/1597;-1403/1597;-403/1797;-1203/1397;-403/997;-1803/1797
ENST00000615355	Coding	none	none	none	none	none	none
ENST00000355648	Coding	none	none	none	none	none	none
ENST00000227618	Coding		NHEK;HSMM;NHLF;GM12878;HEPG2;K562;HUVEC;HMEC;H1HESC		chr11:71823352-71823952;chr11:71823152-71823952;chr11:71823152-71823952;chr11:71822952-71824752;chr11:71823152-71824552;chr11:71823152-71823952;chr11:71823352-71823952;chr11:71823152-71823952;chr11:71822552-71824752		-126/474;-126/674;-126/674;-926/874;-726/674;-126/674;-126/474;-126/674;-926/1274
ENST00000563301	Coding		HUVEC;NHLF;NHEK;HMEC;H1HESC;HSMM;HEPG2;K562;GM12878		chr15:75134547-75135747;chr15:75134547-75135747;chr15:75134547-75135947;chr15:75134547-75135547;chr15:75134547-75136147;chr15:75134347-75135747;chr15:75134547-75135747;chr15:75134747-75135947;chr15:75134547-75135947		-282/918;-282/918;-482/918;-82/918;-682/918;-282/1118;-282/918;-482/718;-482/918
lnc-ATP6V1C1-3:1	lncRNA (unknown)	none	none	none	none	none	none
ENST00000563304	lncRNA (promoter)		NHEK;GM12878;HMEC;NHLF;HEPG2;K562;HSMM;H1HESC;HUVEC		chr16:30620499-30622299;chr16:30620099-30622099;chr16:30620499-30622099;chr16:30620299-30622299;chr16:30619699-30622299;chr16:30620099-30622299;chr16:30620299-30622299;chr16:30620299-30622499;chr16:30620499-30622299		-592/1208;-392/1608;-392/1208;-592/1408;-592/2008;-592/1608;-592/1408;-792/1408;-592/1208
lnc-MAFA-2:1	lncRNA (promoter)	HMEC	K562;NHLF;H1HESC;GM12878;HUVEC;HEPG2	chr8:144513457-144513857	chr8:144513057-144513857;chr8:144513057-144513857;chr8:144507857-144514057;chr8:144512457-144513857;chr8:144513057-144513857;chr8:144513057-144514257	-333/67	-333/467;-333/467;-533/5667;-333/1067;-333/467;-733/467
ENST00000311943	Coding		K562;HEPG2;GM12878;HMEC;HSMM;HUVEC;NHEK;H1HESC;NHLF		chr14:31090249-31093249;chr14:31090649-31092249;chr14:31091049-31094449;chr14:31091449-31093449;chr14:31091049-31092849;chr14:31091249-31092849;chr14:31091249-31093049;chr14:31090649-31092649;chr14:31090449-31093049		-1284/1716;-884/716;-484/2916;-84/1916;-484/1316;-284/1316;-284/1516;-884/1116;-1084/1516
ENST00000563307	Coding	none	none	none	none	none	none
ENST00000563308	Coding	none	none	none	none	none	none
lnc-NKAIN3-13:1	lncRNA (unknown)	none	none	none	none	none	none
ENST00000568894	Coding		NHLF;H1HESC;GM12878;HMEC;HUVEC;NHEK;HSMM;HEPG2;K562		chr16:20816899-20819299;chr16:20817099-20818899;chr16:20816699-20819499;chr16:20816699-20819299;chr16:20817699-20819299;chr16:20816699-20819099;chr16:20816499-20819299;chr16:20816699-20819299;chr16:20816499-20818899		-852/1548;-652/1148;-1052/1748;-1052/1548;-52/1548;-1052/1348;-1252/1548;-1052/1548;-1252/1148
ENST00000348124	Coding		HUVEC;K562;NHEK;HEPG2;HMEC;GM12878;H1HESC;HSMM;NHLF		chr11:36529624-36532624;chr11:36530024-36532824;chr11:36530624-36532824;chr11:36530224-36532624;chr11:36529824-36532824;chr11:36529824-36532424;chr11:36530624-36532424;chr11:36530024-36532424;chr11:36529824-36532624		-818/2182;-1018/1782;-1018/1182;-818/1582;-1018/1982;-618/1982;-618/1182;-618/1782;-818/1982
ENST00000348127	Coding		NHEK;H1HESC;HMEC;K562;HEPG2;HUVEC;GM12878;HSMM		chr7:128049764-128050164;chr7:128044164-128050964;chr7:128049164-128050964;chr7:128049764-128050164;chr7:128048164-128050764;chr7:128049164-128050964;chr7:128048764-128050764;chr7:128048964-128050764		-128/272;-928/5872;-928/872;-128/272;-728/1872;-928/872;-728/1272;-728/1072
ENST00000348126	Coding		GM12878;HEPG2;HSMM;NHLF;HMEC;H1HESC;NHEK;HUVEC		chr5:102201101-102202501;chr5:102201301-102202301;chr5:102201101-102202501;chr5:102200901-102202701;chr5:102201301-102201701;chr5:102200901-102202701;chr5:102201301-102202301;chr5:102201501-102202701		-426/974;-226/774;-426/974;-626/1174;-226/174;-626/1174;-226/774;-26/1174
lnc-NUS1-1:1	lncRNA (unknown)	none	none	none	none	none	none
lnc-TMEM170B-5:2	eRNA	HSMM;HEPG2;NHLF;HUVEC		chr6:11583814-11593414;chr6:11586014-11587214;chr6:11583814-11593614;chr6:11585414-11588014		-3305/6295;-1105/95;-3305/6495;-1705/895
lnc-TMEM170B-5:1	eRNA	NHLF;HEPG2;HSMM;HUVEC		chr6:11583814-11593614;chr6:11586014-11587214;chr6:11583814-11593414;chr6:11585414-11588014		-3305/6495;-1105/95;-3305/6295;-1705/895
ENST00000466193	eRNA	GM12878;HMEC	HEPG2	chr1:45479413-45480413;chr1:45478613-45480613	chr1:45480013-45480613	-798/202;-1598/402	-198/402
ENST00000215919	Coding		H1HESC;NHLF;K562;GM12878;HUVEC;HEPG2;HMEC;NHEK;HSMM		chr22:31741600-31741800;chr22:31740200-31744000;chr22:31741600-31742000;chr22:31740800-31741800;chr22:31740800-31742600;chr22:31740600-31744200;chr22:31741200-31743800;chr22:31740800-31743800;chr22:31738800-31744000		-38/162;-2238/1562;-238/162;-38/962;-838/962;-2438/1162;-2038/562;-2038/962;-2238/2962
lnc-TMEM170B-5:4	eRNA	HSMM;HUVEC;HEPG2;NHLF		chr6:11583814-11593414;chr6:11585414-11588014;chr6:11586014-11587214;chr6:11583814-11593614		-3305/6295;-1705/895;-1105/95;-3305/6495
ENST00000215917	Coding		HEPG2;HUVEC;HSMM;H1HESC;HMEC;NHLF;GM12878;NHEK;K562		chr22:26878600-26881400;chr22:26878800-26880400;chr22:26878600-26880800;chr22:26878800-26881000;chr22:26878600-26880200;chr22:26879000-26880200;chr22:26879000-26881400;chr22:26879000-26880400;chr22:26879000-26881000		-1243/1557;-1043/557;-1243/957;-1043/1157;-1243/357;-843/357;-843/1557;-843/557;-843/1157
ENST00000364703	small-NC	none	none	none	none	none	none
ENST00000215912	Coding		H1HESC;HMEC;HSMM;GM12878;NHLF;HEPG2		chr22:31686000-31688800;chr22:31688400-31688600;chr22:31688400-31688600;chr22:31684600-31689200;chr22:31686800-31689000;chr22:31686400-31688800		-286/2514;-86/114;-86/114;-686/3914;-486/1714;-286/2114
ENST00000366137	Coding		HMEC;K562;NHEK;H1HESC;HUVEC;NHLF;HSMM;GM12878;HEPG2		chr2:55495296-55496896;chr2:55495296-55497096;chr2:55495296-55497096;chr2:55495496-55497096;chr2:55495496-55496696;chr2:55495496-55497296;chr2:55495296-55497296;chr2:55495296-55497296;chr2:55495096-55497296		-581/1019;-781/1019;-781/1019;-781/819;-381/819;-981/819;-981/1019;-981/1019;-981/1219
ENST00000617549	Coding	none	none	none	none	none	none
ENST00000349456	Coding		H1HESC;K562;NHLF;HMEC;HUVEC;HEPG2;NHEK;HSMM;GM12878		chr2:55745896-55747896;chr2:55745696-55748296;chr2:55745896-55748296;chr2:55745696-55748496;chr2:55745896-55747096;chr2:55745496-55748096;chr2:55746096-55748296;chr2:55745896-55748096;chr2:55745896-55748096		-894/1106;-1094/1506;-894/1506;-1094/1706;-894/306;-1294/1306;-694/1506;-894/1306;-894/1306
ENST00000349457	Coding	none	none	none	none	none	none
ENST00000349455	Coding		H1HESC		chr2:87088289-87090089		-1051/749
ENST00000349451	Coding		H1HESC		chr20:62713756-62716756		-2613/387
ENST00000256692	lncRNA (promoter)		H1HESC;K562;HMEC;HSMM;HUVEC;HEPG2;NHEK;GM12878;NHLF		chr12:45608733-45611533;chr12:45608333-45611933;chr12:45608333-45612133;chr12:45608533-45612133;chr12:45608333-45611733;chr12:45608533-45612333;chr12:45608533-45611933;chr12:45608533-45613933;chr12:45608333-45612533		-1744/1056;-2144/1456;-2344/1456;-2344/1256;-1944/1456;-2544/1256;-2144/1256;-4144/1256;-2744/1456
ENST00000638299	Coding	none	none	none	none	none	none
ENST00000457413	Coding		NHLF;HEPG2;HSMM;H1HESC;HUVEC;K562;HMEC;NHEK;GM12878		chr2:130901730-130902930;chr2:130900930-130902930;chr2:130901930-130902930;chr2:130900730-130902930;chr2:130901530-130902930;chr2:130901930-130902930;chr2:130901930-130902930;chr2:130901930-130902930;chr2:130901930-130902930		-363/837;-363/1637;-363/637;-363/1837;-363/1037;-363/637;-363/637;-363/637;-363/637
ENST00000357869	Coding	none	none	none	none	none	none
ENST00000357864	Coding		NHLF;HSMM;K562;GM12878;NHEK;HMEC;H1HESC;HUVEC;HEPG2		chr7:99154864-99158064;chr7:99155464-99157664;chr7:99155664-99157064;chr7:99154664-99157664;chr7:99155464-99157864;chr7:99154864-99157864;chr7:99154664-99157464;chr7:99155464-99156464;chr7:99154464-99158264		-1181/2019;-581/1619;-381/1019;-1381/1619;-581/1819;-1181/1819;-1381/1419;-581/419;-1581/2219
ENST00000357865	Coding		HMEC;NHEK;H1HESC;HEPG2;NHLF;HUVEC;GM12878		chr1:26231013-26233613;chr1:26230813-26233613;chr1:26230813-26233813;chr1:26230613-26234013;chr1:26232213-26233613;chr1:26232213-26234013;chr1:26232213-26233813		-131/2469;-131/2669;-331/2669;-531/2869;-131/1269;-531/1269;-331/1269
ENST00000357866	Coding		NHEK;HSMM;H1HESC;HUVEC;NHLF;HEPG2;HMEC;GM12878;K562		chr12:123464047-123466847;chr12:123463647-123466447;chr12:123464447-123466647;chr12:123464847-123466047;chr12:123463847-123466447;chr12:123464847-123467447;chr12:123464247-123466847;chr12:123464047-123467247;chr12:123464847-123466047		-1640/1160;-2040/760;-1240/960;-840/360;-1840/760;-840/1760;-1440/1160;-1640/1560;-840/360
ENST00000357867	Coding		HSMM;HMEC;HEPG2;NHEK;H1HESC;GM12878		chr2:216298355-216302555;chr2:216298355-216301955;chr2:216299755-216301755;chr2:216299755-216302155;chr2:216299955-216302155;chr2:216300155-216302155		-1764/2436;-1164/2436;-964/1036;-1364/1036;-1364/836;-1364/636
ENST00000634811	Coding		NHEK;HEPG2;K562;HMEC;HUVEC;HSMM;H1HESC;NHLF;GM12878		chr15:64646747-64648947;chr15:64646747-64648947;chr15:64646747-64649347;chr15:64646347-64649147;chr15:64646747-64648947;chr15:64646947-64649347;chr15:64646947-64649147;chr15:64646947-64649147;chr15:64646947-64648947		-616/1584;-616/1584;-1016/1584;-816/1984;-616/1584;-1016/1384;-816/1384;-816/1384;-616/1384
ENST00000638296	lncRNA (unknown)	none	none	none	none	none	none
ENST00000638295	Coding		H1HESC;K562;HEPG2;NHEK		chr4:77155176-77155776;chr4:77153576-77156176;chr4:77154976-77155776;chr4:77153576-77156176		-87/513;-487/2113;-87/713;-487/2113
ENST00000489809	Coding	none	none	none	none	none	none
ENST00000566875	lncRNA (unknown)	none	none	none	none	none	none
ENST00000566874	lncRNA (unknown)	none	none	none	none	none	none
ENST00000566877	Coding	none	none	none	none	none	none
ENST00000566871	Coding		NHLF;H1HESC;GM12878;HEPG2		chr16:67207299-67208699;chr16:67207099-67209499;chr16:67207299-67208699;chr16:67207099-67208699		-555/845;-755/1645;-555/845;-755/845
ENST00000566870	lncRNA (unknown)	none	none	none	none	none	none
ENST00000566872	Coding		HSMM;K562;HEPG2		chr15:75287547-75288747;chr15:75287347-75288147;chr15:75287347-75289347		-392/808;-592/208;-592/1408
ENST00000555245	lncRNA (promoter)		NHEK;GM12878;NHLF;K562;HSMM;HEPG2;HMEC;H1HESC;HUVEC		chr14:69864247-69868247;chr14:69863247-69869447;chr14:69863447-69868447;chr14:69863247-69869047;chr14:69864247-69868047;chr14:69863047-69868847;chr14:69863447-69868447;chr14:69863647-69866647;chr14:69863447-69868247		-856/3144;-1856/4344;-1656/3344;-1856/3944;-856/2944;-2056/3744;-1656/3344;-1456/1544;-1656/3144
ENST00000566879	lncRNA (unknown)	none	none	none	none	none	none
lnc-ATP2A2-7:1	eRNA	HEPG2		chr12:110685817-110688217		-2294/106
LINC01150:1	lncRNA (promoter)		HUVEC		chr11:1917824-1918224		-164/236
LINC01150:2	lncRNA (unknown)	none	none	none	none	none	none
lnc-UBL5-7:5	lncRNA (promoter)	GM12878;H1HESC	HSMM;HEPG2;NHEK;K562;HUVEC;NHLF;HMEC	chr19:9903200-9903600;chr19:9903200-9903600	chr19:9903400-9904000;chr19:9903400-9903800;chr19:9903400-9904400;chr19:9902800-9904400;chr19:9903400-9904200;chr19:9903400-9904200;chr19:9903400-9904200	-352/48;-352/48	-152/448;-152/248;-152/848;-752/848;-152/648;-152/648;-152/648
lnc-CCL17-1:1	eRNA	HMEC;GM12878;K562;H1HESC	HEPG2	chr16:57451099-57453299;chr16:57450699-57453299;chr16:57451499-57453099;chr16:57452899-57453299	chr16:57450299-57453699	-1802/398;-2202/398;-1402/198;-2/398	-2602/798
ENST00000634810	eRNA	GM12878;K562		chr13:52531799-52534399;chr13:52533599-52534799		-253/2347;-653/547
ENST00000489806	lncRNA (unknown)	none	none	none	none	none	none
ENST00000455228	lncRNA (unknown)	none	none	none	none	none	none
lnc-NECAP2-7:1	eRNA	NHEK;HEPG2;H1HESC	K562	chr1:17076013-17077013;chr1:17071813-17078013;chr1:17076413-17077213	chr1:17076613-17076813	-714/286;-4914/1286;-314/486	-114/86
ENST00000496688	lncRNA (unknown)	none	none	none	none	none	none
ENST00000496689	lncRNA (promoter)		HMEC;HSMM;K562;NHLF;H1HESC;GM12878;NHEK;HEPG2;HUVEC		chr13:37572000-37576600;chr13:37572000-37576400;chr13:37571800-37576400;chr13:37572000-37576400;chr13:37572400-37576000;chr13:37571600-37576600;chr13:37572000-37576600;chr13:37572000-37576800;chr13:37572000-37576000		-2202/2398;-2002/2398;-2002/2598;-2002/2398;-1602/1998;-2202/2798;-2202/2398;-2402/2398;-1602/2398
ENST00000496686	eRNA	HSMM		chr9:101798979-101804579		-1976/3624
lnc-ZNF726-4:1	lncRNA (unknown)	none	none	none	none	none	none
ENST00000496684	Coding		HUVEC;HMEC;H1HESC;GM12878;HEPG2;K562;NHLF;HSMM;NHEK		chr1:156305576-156309176;chr1:156305576-156308976;chr1:156306376-156308776;chr1:156304976-156309376;chr1:156305376-156309176;chr1:156306576-156309976;chr1:156306376-156308976;chr1:156306176-156308976;chr1:156306176-156308976		-1156/2444;-956/2444;-756/1644;-1356/3044;-1156/2644;-1956/1444;-956/1644;-956/1844;-956/1844
ENST00000496682	Coding		NHEK;H1HESC;HUVEC		chr1:86620212-86622812;chr1:86620212-86623412;chr1:86620612-86622812		-186/2414;-786/2414;-186/2014
ENST00000496683	lncRNA (promoter)		GM12878;HMEC;HUVEC;NHLF;NHEK;HEPG2;HSMM;H1HESC;K562		chr1:173791177-173795177;chr1:173792177-173795377;chr1:173791977-173794977;chr1:173791777-173794977;chr1:173792177-173794577;chr1:173791977-173795377;chr1:173791977-173795177;chr1:173792177-173794577;chr1:173792777-173796577		-1908/2092;-2108/1092;-1708/1292;-1708/1492;-1308/1092;-2108/1292;-1908/1292;-1308/1092;-3308/492
ENST00000495511	lncRNA (promoter)	HUVEC	NHLF;HSMM	chr2:183386555-183388355	chr2:183387755-183388155;chr2:183387755-183387955	-436/1364	-236/164;-36/164
ENST00000455480	Coding		K562;NHLF;GM12878;HUVEC;H1HESC;NHEK;HMEC;HSMM;HEPG2		chr12:112121817-112124617;chr12:112122017-112125017;chr12:112121617-112125417;chr12:112122417-112124017;chr12:112122817-112124817;chr12:112122217-112125017;chr12:112122217-112125217;chr12:112122217-112125217;chr12:112122217-112125217		-2063/737;-1863/1137;-2263/1537;-1463/137;-1063/937;-1663/1137;-1663/1337;-1663/1337;-1663/1337
lnc-DNAJB5-2:2	lncRNA (unknown)	none	none	none	none	none	none
lnc-DNAJB5-2:1	lncRNA (unknown)	none	none	none	none	none	none
lnc-ICE1-5:1	lncRNA (unknown)	none	none	none	none	none	none
ENST00000443161	lncRNA (promoter)	GM12878	K562;NHEK;HEPG2;HUVEC;HSMM;HMEC;H1HESC;NHLF	chr1:39339013-39339213	chr1:39338613-39340613;chr1:39337613-39339613;chr1:39337613-39340213;chr1:39337813-39340013;chr1:39337813-39340013;chr1:39337813-39340213;chr1:39338213-39340013;chr1:39338013-39340013	-101/99	-501/1499;-1501/499;-1501/1099;-1301/899;-1301/899;-1301/1099;-901/899;-1101/899
ENST00000489803	lncRNA (unknown)	none	none	none	none	none	none
ENST00000443167	lncRNA (unknown)	K562;HMEC	NHEK;HUVEC	chr13:19239200-19239400;chr13:19239200-19239400	chr13:19239200-19240000;chr13:19239200-19240000	-175/25;-175/25	-175/625;-175/625
ENST00000443166	Coding		GM12878;NHEK;HEPG2;NHLF;H1HESC;K562;HUVEC;HMEC;HSMM		chr7:74069264-74076264;chr7:74070264-74073464;chr7:74070664-74075864;chr7:74072064-74074864;chr7:74072064-74073264;chr7:74070864-74073864;chr7:74071664-74072864;chr7:74070864-74074064;chr7:74070664-74074064		-3093/3907;-2093/1107;-1693/3507;-293/2507;-293/907;-1493/1507;-693/507;-1493/1707;-1693/1707
ENST00000354513	Coding		HMEC;HSMM;HUVEC;NHEK;HEPG2;NHLF;GM12878;H1HESC		chr7:555674-560674;chr7:555474-560474;chr7:555874-559874;chr7:555874-562674;chr7:558074-559074;chr7:556274-559874;chr7:556474-559874;chr7:555874-559074		-1643/3357;-1443/3557;-843/3157;-3643/3157;-43/957;-843/2757;-843/2557;-43/3157
ENST00000455226	Coding		HUVEC;HEPG2;NHEK;HSMM;K562;H1HESC;HMEC;GM12878;NHLF		chr2:71558492-71561492;chr2:71558092-71561892;chr2:71558492-71561092;chr2:71558492-71561492;chr2:71558092-71561492;chr2:71558892-71560692;chr2:71558292-71561492;chr2:71558892-71562292;chr2:71558892-71561492		-404/2596;-804/2996;-404/2196;-404/2596;-804/2596;-4/1796;-604/2596;-4/3396;-4/2596
ENST00000361475	Coding		H1HESC;HEPG2;NHLF;HSMM;NHEK;HMEC		chr20:36793386-36793986;chr20:36792186-36795786;chr20:36791386-36794186;chr20:36792586-36794186;chr20:36793186-36794586;chr20:36793186-36793986		-212/388;-2012/1588;-412/2388;-412/1188;-812/588;-212/588
lnc-SNRPN-14:6	lncRNA (promoter)		NHLF;HMEC;HSMM;HEPG2;K562;H1HESC;NHEK;GM12878;HUVEC		chr15:25681907-25685107;chr15:25681507-25685107;chr15:25682307-25685307;chr15:25680907-25685107;chr15:25681507-25685307;chr15:25681907-25685107;chr15:25681907-25685107;chr15:25679707-25685307;chr15:25681907-25685107		-2466/734;-2866/734;-2066/934;-3466/734;-2866/934;-2466/734;-2466/734;-4666/934;-2466/734
lnc-SNRPN-14:5	lncRNA (promoter)		HEPG2;HSMM;K562;HMEC;HUVEC;GM12878;NHLF;H1HESC;NHEK		chr15:25680907-25685107;chr15:25682307-25685307;chr15:25681507-25685307;chr15:25681507-25685107;chr15:25681907-25685107;chr15:25679707-25685307;chr15:25681907-25685107;chr15:25681907-25685107;chr15:25681907-25685107		-3466/734;-2066/934;-2866/934;-2866/734;-2466/734;-4666/934;-2466/734;-2466/734;-2466/734
lnc-SNRPN-14:4	lncRNA (promoter)		HEPG2;NHLF;HSMM;HUVEC;K562;NHEK;HMEC;GM12878;H1HESC		chr15:25680907-25685107;chr15:25681907-25685107;chr15:25682307-25685307;chr15:25681907-25685107;chr15:25681507-25685307;chr15:25681907-25685107;chr15:25681507-25685107;chr15:25679707-25685307;chr15:25681907-25685107		-3466/734;-2466/734;-2066/934;-2466/734;-2866/934;-2466/734;-2866/734;-4666/934;-2466/734
ENST00000564657	Coding		HSMM;NHEK;NHLF;H1HESC;HEPG2;HMEC;GM12878;K562;HUVEC		chr16:75655499-75657699;chr16:75655499-75657699;chr16:75656299-75657899;chr16:75656099-75657699;chr16:75655699-75657699;chr16:75655699-75657899;chr16:75655899-75657699;chr16:75655899-75657699;chr16:75656099-75657499		-1018/1182;-1018/1182;-1218/382;-1018/582;-1018/982;-1218/982;-1018/782;-1018/782;-818/582
ENST00000564656	Coding		H1HESC;HMEC;HUVEC;K562;HSMM;HEPG2;NHLF;GM12878;NHEK		chr16:28833299-28837099;chr16:28833899-28835899;chr16:28833299-28835899;chr16:28833699-28835899;chr16:28833299-28836699;chr16:28833899-28836499;chr16:28833299-28837899;chr16:28833099-28837699;chr16:28833499-28836299		-2473/1327;-1873/127;-2473/127;-2073/127;-2473/927;-1873/727;-2473/2127;-2673/1927;-2273/527
ENST00000564655	Coding		H1HESC;HMEC;GM12878;NHLF;NHEK;K562;HUVEC;HEPG2;HSMM		chr16:57480299-57482299;chr16:57479899-57482499;chr16:57479899-57482899;chr16:57480099-57482299;chr16:57480099-57482499;chr16:57480099-57482899;chr16:57480899-57482499;chr16:57479899-57482499;chr16:57479899-57482499		-1095/905;-1495/1105;-1495/1505;-1295/905;-1295/1105;-1295/1505;-495/1105;-1495/1105;-1495/1105
ENST00000564654	Coding	none	none	none	none	none	none
ENST00000564653	Coding		NHLF;HMEC;NHEK;GM12878;K562;HUVEC;HSMM;HEPG2;H1HESC		chr16:70556099-70559899;chr16:70556099-70559699;chr16:70556699-70559099;chr16:70556099-70562099;chr16:70556099-70560299;chr16:70556299-70559099;chr16:70556099-70559899;chr16:70556099-70561499;chr16:70556499-70559699		-2446/1354;-2246/1354;-1646/754;-4646/1354;-2846/1354;-1646/1154;-2446/1354;-4046/1354;-2246/954
ENST00000564652	Coding		HMEC;GM12878;NHLF;H1HESC;HUVEC;HEPG2;K562;HSMM;NHEK		chr16:89939099-89940499;chr16:89938699-89940299;chr16:89939699-89940499;chr16:89939299-89940499;chr16:89939699-89940299;chr16:89939899-89940899;chr16:89939699-89940499;chr16:89939099-89940499;chr16:89938899-89940299		-953/447;-1353/247;-353/447;-753/447;-353/247;-153/847;-353/447;-953/447;-1153/247
ENST00000564651	lncRNA (promoter)		H1HESC;GM12878;HSMM;HEPG2;HUVEC;NHLF;HMEC;NHEK;K562		chr16:57496499-57497899;chr16:57496299-57498099;chr16:57496299-57497699;chr16:57496499-57498099;chr16:57496299-57497699;chr16:57496299-57497699;chr16:57496499-57497699;chr16:57496499-57497699;chr16:57496099-57497699		-87/1313;-287/1513;-287/1113;-87/1513;-287/1113;-287/1113;-87/1113;-87/1113;-487/1113
ENST00000482052	lncRNA (promoter)	HMEC	NHLF;HEPG2;GM12878;NHEK;H1HESC;HUVEC;HSMM	chr6:30226621-30228021	chr6:30226821-30228221;chr6:30226021-30228421;chr6:30227221-30228621;chr6:30226821-30228421;chr6:30227021-30228421;chr6:30227021-30228221;chr6:30226821-30228421	-740/660	-540/860;-1340/1060;-140/1260;-540/1060;-340/1060;-340/860;-540/1060
lnc-HIF1AN-2:1	lncRNA (unknown)	none	none	none	none	none	none
ENST00000482050	eRNA	HMEC;H1HESC;K562;HSMM	HEPG2	chr6:30848621-30850621;chr6:30849021-30851621;chr6:30842421-30851621;chr6:30849021-30851621	chr6:30848421-30853021	-451/1549;-51/2549;-6651/2549;-51/2549	-651/3949
ENST00000482051	lncRNA (unknown)	none	none	none	none	none	none
ENST00000482056	eRNA	NHEK;HSMM;NHLF;K562;HMEC;HUVEC		chr9:97778979-97788379;chr9:97779379-97782779;chr9:97778779-97784379;chr9:97779779-97781579;chr9:97779179-97787579;chr9:97779979-97781779		-2194/7206;-1794/1606;-2394/3206;-1394/406;-1994/6406;-1194/606
ENST00000482054	lncRNA (promoter)	HUVEC	H1HESC;NHEK;NHLF;HEPG2;HSMM;GM12878;K562;HMEC	chr9:90340180-90342380	chr9:90340180-90341780;chr9:90340380-90341780;chr9:90340780-90341980;chr9:90340580-90342380;chr9:90340380-90341980;chr9:90340580-90341780;chr9:90340180-90341980;chr9:90340380-90342180	-875/1325	-875/725;-675/725;-275/925;-475/1325;-675/925;-475/725;-875/925;-675/1125
ENST00000262059	Coding		K562;GM12878;HMEC;NHEK;HUVEC;HEPG2;H1HESC;HSMM;NHLF		chr12:54119733-54122133;chr12:54120333-54122133;chr12:54120533-54121733;chr12:54120733-54122133;chr12:54120333-54121933;chr12:54120133-54122133;chr12:54120533-54122133;chr12:54120333-54122133;chr12:54119333-54121533		-604/1796;-604/1196;-204/996;-604/796;-404/1196;-604/1396;-604/996;-604/1196;-4/2196
ENST00000262056	Coding		HEPG2;K562;HUVEC;H1HESC;NHEK;HMEC;NHLF;HSMM		chr12:53398933-53401933;chr12:53399133-53401333;chr12:53399733-53401133;chr12:53398933-53402533;chr12:53399333-53401333;chr12:53398533-53401333;chr12:53398533-53402333;chr12:53398733-53402133		-1009/1991;-809/1391;-209/1191;-1009/2591;-609/1391;-1409/1391;-1409/2391;-1209/2191
ENST00000482059	Coding	none	none	none	none	none	none
ENST00000262052	Coding		NHEK;K562;GM12878;HSMM;HEPG2;NHLF;HUVEC		chr12:51418133-51420733;chr12:51418333-51420933;chr12:51418733-51420733;chr12:51419533-51420533;chr12:51418133-51422733;chr12:51417933-51420733;chr12:51419733-51420533		-566/2034;-766/1834;-566/1434;-366/634;-2566/2034;-566/2234;-366/434
ENST00000262053	Coding		HEPG2;HUVEC;GM12878;HSMM;NHLF;NHEK;K562;H1HESC;HMEC		chr12:51155933-51159933;chr12:51156533-51159533;chr12:51156133-51160133;chr12:51156733-51159333;chr12:51156733-51159933;chr12:51156533-51158733;chr12:51155933-51159333;chr12:51156733-51159333;chr12:51156333-51159133		-2142/1858;-1542/1458;-1942/2058;-1342/1258;-1342/1858;-1542/658;-2142/1258;-1342/1258;-1742/1058
ENST00000262051	Coding		HEPG2;HSMM;NHLF;GM12878;NHEK;HUVEC;K562		chr12:51418133-51422733;chr12:51419533-51420533;chr12:51417933-51420733;chr12:51418733-51420733;chr12:51418133-51420733;chr12:51419733-51420533;chr12:51418333-51420933		-2566/2034;-366/634;-566/2234;-566/1434;-566/2034;-366/434;-766/1834
ZNF674-AS1:5	lncRNA (promoter)		NHEK;HMEC;H1HESC;HUVEC;K562;GM12878;HEPG2;NHLF;HSMM		chrX:46404056-46407056;chrX:46404456-46406456;chrX:46404256-46406056;chrX:46404056-46405856;chrX:46403856-46406256;chrX:46403856-46406856;chrX:46403856-46406656;chrX:46403856-46406856;chrX:46403856-46406656		-889/2111;-489/1511;-689/1111;-889/911;-1089/1311;-1089/1911;-1089/1711;-1089/1911;-1089/1711
ZNF674-AS1:4	lncRNA (promoter)		NHLF;HSMM;HUVEC;HMEC;GM12878;NHEK;HEPG2;H1HESC;K562		chrX:46403856-46406856;chrX:46403856-46406656;chrX:46404056-46405856;chrX:46404456-46406456;chrX:46403856-46406856;chrX:46404056-46407056;chrX:46403856-46406656;chrX:46404256-46406056;chrX:46403856-46406256		-1071/1929;-1071/1729;-871/929;-471/1529;-1071/1929;-871/2129;-1071/1729;-671/1129;-1071/1329
ZNF674-AS1:7	lncRNA (promoter)		HSMM;NHLF;HMEC;NHEK;GM12878;K562;H1HESC;HEPG2;HUVEC		chrX:46403856-46406656;chrX:46403856-46406856;chrX:46404456-46406456;chrX:46404056-46407056;chrX:46403856-46406856;chrX:46403856-46406256;chrX:46404256-46406056;chrX:46403856-46406656;chrX:46404056-46405856		-1097/1703;-1097/1903;-497/1503;-897/2103;-1097/1903;-1097/1303;-697/1103;-1097/1703;-897/903
ENST00000481502	lncRNA (unknown)	HSMM	NHLF	chr6:152792907-152793507	chr6:152792307-152793707	-377/223	-577/823
ZNF674-AS1:1	lncRNA (promoter)		GM12878;H1HESC;K562;NHEK;HEPG2;HSMM;HMEC;HUVEC;NHLF		chrX:46403856-46406856;chrX:46404256-46406056;chrX:46403856-46406256;chrX:46404056-46407056;chrX:46403856-46406656;chrX:46403856-46406656;chrX:46404456-46406456;chrX:46404056-46405856;chrX:46403856-46406856		-1068/1932;-668/1132;-1068/1332;-868/2132;-1068/1732;-1068/1732;-468/1532;-868/932;-1068/1932
ENST00000481504	lncRNA (promoter)		HMEC;H1HESC		chr1:21754413-21755413;chr1:21754213-21755413		-383/617;-583/617
ZNF674-AS1:3	lncRNA (promoter)		NHEK;K562;HSMM;HUVEC;GM12878;NHLF;H1HESC;HMEC;HEPG2		chrX:46404056-46407056;chrX:46403856-46406256;chrX:46403856-46406656;chrX:46404056-46405856;chrX:46403856-46406856;chrX:46403856-46406856;chrX:46404256-46406056;chrX:46404456-46406456;chrX:46403856-46406656		-871/2129;-1071/1329;-1071/1729;-871/929;-1071/1929;-1071/1929;-671/1129;-471/1529;-1071/1729
ZNF674-AS1:2	lncRNA (promoter)		K562;H1HESC;GM12878;HUVEC;HSMM;HMEC;HEPG2;NHEK;NHLF		chrX:46403856-46406256;chrX:46404256-46406056;chrX:46403856-46406856;chrX:46404056-46405856;chrX:46403856-46406656;chrX:46404456-46406456;chrX:46403856-46406656;chrX:46404056-46407056;chrX:46403856-46406856		-1071/1329;-671/1129;-1071/1929;-871/929;-1071/1729;-471/1529;-1071/1729;-871/2129;-1071/1929
ENST00000481509	lncRNA (promoter)		GM12878;HUVEC;HSMM;K562;HEPG2;NHEK;HMEC;H1HESC;NHLF		chr13:50068399-50072399;chr13:50068999-50070799;chr13:50068999-50070999;chr13:50068799-50070199;chr13:50068399-50070799;chr13:50068799-50070199;chr13:50068999-50070799;chr13:50068999-50070999;chr13:50068599-50070399		-1402/2598;-802/998;-802/1198;-1002/398;-1402/998;-1002/398;-802/998;-802/1198;-1202/598
ENST00000481508	Coding		NHEK;GM12878;HEPG2;HUVEC;HSMM;HMEC;NHLF;K562;H1HESC		chr7:141436931-141438931;chr7:141436931-141439531;chr7:141436931-141439731;chr7:141437531-141439731;chr7:141436931-141439131;chr7:141437131-141439731;chr7:141436931-141439531;chr7:141436731-141438931;chr7:141437731-141439531		-1476/524;-1476/1124;-1476/1324;-876/1324;-1476/724;-1276/1324;-1476/1124;-1676/524;-676/1124
ENST00000578469	Coding	none	none	none	none	none	none
lnc-ATP6V1H-3:1	lncRNA (promoter)		HUVEC;NHLF;NHEK;H1HESC		chr8:54789047-54794447;chr8:54789047-54791647;chr8:54789047-54791247;chr8:54788847-54795647		-5238/162;-2438/162;-2038/162;-6438/362
ZNF674-AS1:8	lncRNA (promoter)		NHEK;HMEC;H1HESC;HUVEC;NHLF;HEPG2;GM12878;HSMM;K562		chrX:46404056-46407056;chrX:46404456-46406456;chrX:46404256-46406056;chrX:46404056-46405856;chrX:46403856-46406856;chrX:46403856-46406656;chrX:46403856-46406856;chrX:46403856-46406656;chrX:46403856-46406256		-897/2103;-497/1503;-697/1103;-897/903;-1097/1903;-1097/1703;-1097/1903;-1097/1703;-1097/1303
lnc-TMEM121-2:21	lncRNA (promoter)		GM12878		chr14:106321755-106330955		-391/8809
lnc-TMEM121-2:22	lncRNA (promoter)		GM12878		chr14:106321755-106330955		-444/8756
lnc-TMEM121-2:23	lncRNA (promoter)		GM12878		chr14:106321755-106330955		-467/8733
lnc-TMEM121-2:24	lncRNA (promoter)		GM12878		chr14:106321755-106330955		-8671/529
lnc-TMEM121-2:25	eRNA	GM12878		chr14:106451955-106454555		-686/1914
lnc-TMEM121-2:26	eRNA	GM12878		chr14:106451955-106454555		-687/1913
lnc-SFPQ-2:2	lncRNA (unknown)	none	none	none	none	none	none
FRY-AS1:4	lncRNA (promoter)	K562	HUVEC;HMEC;NHLF;NHEK;HSMM;HEPG2;H1HESC;GM12878	chr13:32605200-32605800	chr13:32604800-32606200;chr13:32605000-32606200;chr13:32604800-32606800;chr13:32605000-32606000;chr13:32605000-32606200;chr13:32604000-32607400;chr13:32604800-32606600;chr13:32604800-32606200	-107/493	-507/893;-507/693;-1107/893;-307/693;-507/693;-1707/1693;-907/893;-507/893
FRY-AS1:5	lncRNA (promoter)	K562	H1HESC;GM12878;HEPG2;HSMM;HUVEC;HMEC;NHEK;NHLF	chr13:32605200-32605800	chr13:32604800-32606600;chr13:32604800-32606200;chr13:32604000-32607400;chr13:32605000-32606200;chr13:32604800-32606200;chr13:32605000-32606200;chr13:32605000-32606000;chr13:32604800-32606800	-107/493	-907/893;-507/893;-1707/1693;-507/693;-507/893;-507/693;-307/693;-1107/893
FRY-AS1:6	lncRNA (promoter)	K562	HUVEC;NHLF;HSMM;NHEK;H1HESC;HEPG2;HMEC;GM12878	chr13:32605200-32605800	chr13:32604800-32606200;chr13:32604800-32606800;chr13:32605000-32606200;chr13:32605000-32606000;chr13:32604800-32606600;chr13:32604000-32607400;chr13:32605000-32606200;chr13:32604800-32606200	-149/451	-549/851;-1149/851;-549/651;-349/651;-949/851;-1749/1651;-549/651;-549/851
FRY-AS1:7	lncRNA (promoter)	K562	GM12878;HUVEC;H1HESC;NHEK;NHLF;HEPG2;HSMM;HMEC	chr13:32605200-32605800	chr13:32604800-32606200;chr13:32604800-32606200;chr13:32604800-32606600;chr13:32605000-32606000;chr13:32604800-32606800;chr13:32604000-32607400;chr13:32605000-32606200;chr13:32605000-32606200	-149/451	-549/851;-549/851;-949/851;-349/651;-1149/851;-1749/1651;-549/651;-549/651
FRY-AS1:1	lncRNA (promoter)	K562	HEPG2;NHEK;NHLF;H1HESC;HMEC;HSMM;HUVEC;GM12878	chr13:32605200-32605800	chr13:32604000-32607400;chr13:32605000-32606000;chr13:32604800-32606800;chr13:32604800-32606600;chr13:32605000-32606200;chr13:32605000-32606200;chr13:32604800-32606200;chr13:32604800-32606200	-24/576	-1624/1776;-224/776;-1024/976;-824/976;-424/776;-424/776;-424/976;-424/976
FRY-AS1:2	lncRNA (promoter)	K562	HMEC;HEPG2;HUVEC;NHEK;NHLF;HSMM;H1HESC;GM12878	chr13:32605200-32605800	chr13:32605000-32606200;chr13:32604000-32607400;chr13:32604800-32606200;chr13:32605000-32606000;chr13:32604800-32606800;chr13:32605000-32606200;chr13:32604800-32606600;chr13:32604800-32606200	-24/576	-424/776;-1624/1776;-424/976;-224/776;-1024/976;-424/776;-824/976;-424/976
FRY-AS1:3	eRNA	H1HESC		chr13:32598800-32601600		-1602/1198
ENST00000639528	lncRNA (unknown)	none	none	none	none	none	none
ENST00000636786	Coding		H1HESC;GM12878;NHLF;HSMM;HUVEC;HMEC;NHEK		chr9:93404380-93405980;chr9:93404980-93405580;chr9:93404780-93405580;chr9:93404780-93405580;chr9:93404980-93405380;chr9:93404780-93405580;chr9:93404580-93405580		-874/726;-474/126;-474/326;-474/326;-274/126;-474/326;-474/526
lnc-SSX3-1:1	lncRNA (unknown)	none	none	none	none	none	none
ENST00000639523	Coding		H1HESC;HMEC;GM12878;NHLF;NHEK;HEPG2;HUVEC;K562;HSMM		chr11:93516752-93519152;chr11:93516552-93520152;chr11:93516552-93520352;chr11:93516552-93520152;chr11:93516552-93519552;chr11:93516552-93520752;chr11:93517152-93520152;chr11:93516552-93520752;chr11:93516552-93519552		-1163/1237;-1363/2237;-1363/2437;-1363/2237;-1363/1637;-1363/2837;-763/2237;-1363/2837;-1363/1637
ENST00000639520	lncRNA (promoter)		H1HESC;HSMM;HUVEC;NHEK;K562;HMEC;GM12878;NHLF;HEPG2		chr17:44301223-44303023;chr17:44301423-44303223;chr17:44301423-44303023;chr17:44301823-44303423;chr17:44301423-44303623;chr17:44301423-44303023;chr17:44299423-44303023;chr17:44301423-44303023;chr17:44301223-44303623		-281/1519;-481/1319;-281/1319;-681/919;-881/1319;-281/1319;-281/3319;-281/1319;-881/1519
ENST00000639521	Coding		NHLF;HEPG2;NHEK;HUVEC;HSMM;K562;GM12878;HMEC;H1HESC		chr17:61817868-61819668;chr17:61817668-61820668;chr17:61818268-61820268;chr17:61817868-61819668;chr17:61817668-61820268;chr17:61817668-61820468;chr17:61817468-61820268;chr17:61817468-61819268;chr17:61818268-61819868		-523/1277;-1523/1477;-1123/877;-523/1277;-1123/1477;-1323/1477;-1123/1677;-123/1677;-723/877
ENST00000639527	Coding	none	none	none	none	none	none
lnc-ARL10-4:1	lncRNA (promoter)		NHLF;HSMM;GM12878;HUVEC;NHEK;HEPG2;HMEC;H1HESC;K562		chr5:175787394-175789394;chr5:175787194-175789394;chr5:175787794-175789594;chr5:175787794-175789394;chr5:175787794-175789594;chr5:175787394-175789794;chr5:175787594-175789394;chr5:175787594-175789594;chr5:175787594-175789594		-1504/496;-1704/496;-1104/696;-1104/496;-1104/696;-1504/896;-1304/496;-1304/696;-1304/696
ENST00000535408	Coding		H1HESC;HUVEC;HEPG2;NHLF;GM12878;HSMM;HMEC		chr12:31881133-31882933;chr12:31881533-31882333;chr12:31880933-31883333;chr12:31881133-31882933;chr12:31880733-31883333;chr12:31881533-31883133;chr12:31880933-31882133		-878/922;-278/522;-1278/1122;-878/922;-1278/1322;-1078/522;-78/1122
lnc-NUP35-3:1	lncRNA (unknown)	none	none	none	none	none	none
ENST00000535405	lncRNA (promoter)		HMEC;HSMM;H1HESC;HEPG2;HUVEC;GM12878;NHLF;K562;NHEK		chr12:108953270-108956871;chr12:108955870-108957271;chr12:108953470-108957471;chr12:108952870-108957871;chr12:108953470-108956671;chr12:108952470-108957671;chr12:108953670-108957471;chr12:108953870-108957071;chr12:108953870-108956871		-3123/478;-523/878;-2923/1078;-3523/1478;-2923/278;-3923/1278;-2723/1078;-2523/678;-2523/478
ENST00000535406	Coding		HEPG2;GM12878;HMEC;K562;H1HESC;NHEK;HSMM		chr12:6959139-6962539;chr12:6960339-6963539;chr12:6959339-6962139;chr12:6959339-6962339;chr12:6959339-6962739;chr12:6960139-6962139;chr12:6959139-6962339		-2117/1283;-3117/83;-1717/1083;-1917/1083;-2317/1083;-1717/283;-1917/1283
lnc-EVI2A-1:1	lncRNA (promoter)		HEPG2		chr17:29887687-29890087		-397/2003
ENST00000535401	Coding		HEPG2		chr11:114128390-114128990		-163/437
ENST00000535402	lncRNA (unknown)	none	none	none	none	none	none
lnc-MYLK4-8:1	lncRNA (unknown)	none	none	none	none	none	none
ENST00000593587	Coding		GM12878;HMEC;K562;HUVEC;H1HESC;HEPG2;HSMM;NHEK;NHLF		chr19:41770160-41771960;chr19:41770160-41772360;chr19:41769960-41772360;chr19:41770160-41771560;chr19:41770160-41772160;chr19:41770160-41772560;chr19:41768360-41772760;chr19:41770160-41772360;chr19:41769960-41772360		-824/976;-824/1376;-1024/1376;-824/576;-824/1176;-824/1576;-2624/1776;-824/1376;-1024/1376
lnc-SYCP3-4:1	eRNA	HEPG2		chr12:102161669-102163269		-1388/212
ENST00000593580	eRNA	GM12878;K562;HEPG2		chr19:35771160-35773760;chr19:35771960-35774160;chr19:35770160-35773760		-2260/340;-1460/740;-3260/340
ENST00000593583	Coding	none	none	none	none	none	none
ENST00000593582	Coding		HSMM;GM12878;NHLF;HMEC;NHEK;K562;HEPG2;H1HESC;HUVEC		chr19:59054788-59058388;chr19:59054788-59055588;chr19:59054788-59058388;chr19:59054788-59057188;chr19:59054988-59057188;chr19:59054788-59056788;chr19:59054788-59057388;chr19:59054788-59058188;chr19:59054788-59056788		-670/2930;-670/130;-670/2930;-670/1730;-470/1730;-670/1330;-670/1930;-670/2730;-670/1330
ENST00000581591	small-NC		HEPG2		chr17:56412401-56414201		-818/982
ENST00000581590	Coding	none	none	none	none	none	none
ENST00000560020	lncRNA (unknown)	none	none	none	none	none	none
lnc-ZNF891-1:1	lncRNA (unknown)	none	none	none	none	none	none
ENST00000560022	lncRNA (promoter)		HSMM;NHEK;HEPG2;HMEC;H1HESC;GM12878;HUVEC;NHLF		chr15:59729508-59731108;chr15:59729508-59731508;chr15:59729508-59730908;chr15:59729508-59730908;chr15:59729108-59731108;chr15:59728908-59731508;chr15:59729108-59731308;chr15:59729508-59730908		-952/648;-952/1048;-952/448;-952/448;-1352/648;-1552/1048;-1352/848;-952/448
ENST00000560023	eRNA	NHEK		chr15:34537508-34540308		-2767/33
lnc-PPIL2-4:1	lncRNA (unknown)	none	none	none	none	none	none
ENST00000560025	Coding		NHEK;H1HESC;K562;NHLF;GM12878;HSMM;HMEC;HEPG2		chr20:35201986-35203186;chr20:35201986-35204186;chr20:35201986-35203586;chr20:35202986-35203386;chr20:35200386-35203786;chr20:35200986-35203586;chr20:35201986-35203986;chr20:35201986-35204586		-1089/111;-1089/1111;-1089/511;-89/311;-2689/711;-2089/511;-1089/911;-1089/1511
lnc-PPIL2-4:2	lncRNA (unknown)	none	none	none	none	none	none
ENST00000560028	Coding	none	none	none	none	none	none
ENST00000497554	lncRNA (unknown)	none	none	none	none	none	none
ENST00000497557	eRNA	K562		chr3:10016600-10022400		-2419/3381
ENST00000497556	lncRNA (unknown)	none	none	none	none	none	none
ENST00000361471	Coding		HUVEC;HSMM;NHLF;NHEK;K562;H1HESC;HEPG2;GM12878;HMEC		chrX:31284079-31285279;chrX:31284479-31285079;chrX:31284279-31285279;chrX:31284279-31285079;chrX:31284479-31285079;chrX:31284279-31285079;chrX:31282079-31285279;chrX:31283679-31285079;chrX:31281279-31285079		-255/945;-55/545;-255/745;-55/745;-55/545;-55/745;-255/2945;-55/1345;-55/3745
ENST00000581737	lncRNA (unknown)	none	none	none	none	none	none
ENST00000497553	Coding		HEPG2;NHEK;HSMM;K562;H1HESC		chr3:71111510-71115310;chr3:71112510-71115310;chr3:71112310-71115110;chr3:71114310-71115110;chr3:71112310-71115110		-392/3408;-392/2408;-192/2608;-192/608;-192/2608
lnc-DCTD-17:1	lncRNA (unknown)	none	none	none	none	none	none
MIR29B2CHG:62	lncRNA (promoter)	K562;HSMM;H1HESC;HUVEC	HEPG2;GM12878;HMEC;NHEK;NHLF	chr1:208041177-208041977;chr1:208039777-208041777;chr1:208041377-208041777;chr1:208040177-208041777	chr1:208041577-208043177;chr1:208040577-208042977;chr1:208041577-208042777;chr1:208041577-208043177;chr1:208041377-208042977	-268/532;-68/1932;-68/332;-68/1532	-1468/132;-1268/1132;-1068/132;-1468/132;-1268/332
ENST00000581736	small-NC	none	none	none	none	none	none
ENST00000495510	lncRNA (promoter)		H1HESC;GM12878;NHLF;HUVEC;HMEC;HEPG2;HSMM;NHEK;K562		chr13:36919000-36921000;chr13:36919000-36921000;chr13:36918000-36921600;chr13:36918400-36921400;chr13:36918800-36921200;chr13:36919200-36921000;chr13:36918800-36921200;chr13:36918200-36921200;chr13:36917800-36921200		-580/1420;-580/1420;-1180/2420;-980/2020;-780/1620;-580/1220;-780/1620;-780/2220;-780/2620
lnc-UMPS-4:2	lncRNA (promoter)		K562;GM12878;HEPG2;NHLF		chr3:125029510-125029910;chr3:125029510-125030110;chr3:125029510-125030110;chr3:125029510-125029910		-284/116;-284/316;-284/316;-284/116
ENST00000397776	lncRNA (unknown)	none	none	none	none	none	none
ENST00000340477	Coding		HEPG2;H1HESC		chr19:36498360-36500360;chr19:36498960-36500960		-676/1324;-1276/724
ENST00000364290	small-NC	none	none	none	none	none	none
ENST00000489754	eRNA	NHEK;HMEC;H1HESC	HEPG2	chr10:123778410-123781410;chr10:123778810-123779610;chr10:123778610-123779610	chr10:123778010-123779610	-853/2147;-453/347;-653/347	-1253/347
ENST00000552267	Coding	none	none	none	none	none	none
lnc-SNRPN-8:164	lncRNA (unknown)	none	none	none	none	none	none
ENST00000489757	lncRNA (unknown)	none	none	none	none	none	none
ENST00000581733	Coding	none	none	none	none	none	none
ENST00000489752	Coding		GM12878;NHEK;HEPG2;HUVEC;NHLF;K562;HSMM;HMEC;H1HESC		chr3:100116710-100123310;chr3:100118110-100120910;chr3:100117510-100123710;chr3:100118310-100121510;chr3:100117910-100122910;chr3:100118110-100123510;chr3:100117710-100121910;chr3:100118110-100122510;chr3:100118310-100123110		-3745/2855;-2345/455;-2945/3255;-2145/1055;-2545/2455;-2345/3055;-2745/1455;-2345/2055;-2145/2655
ENST00000489753	lncRNA (promoter)		H1HESC;HUVEC;HMEC;GM12878;HEPG2;K562;NHEK;NHLF;HSMM		chr20:18446800-18449200;chr20:18446800-18449200;chr20:18447000-18449400;chr20:18446800-18449400;chr20:18446400-18449400;chr20:18447200-18449000;chr20:18447000-18449400;chr20:18446800-18449200;chr20:18447000-18449200		-1292/1108;-1292/1108;-1092/1308;-1292/1308;-1692/1308;-892/908;-1092/1308;-1292/1108;-1092/1108
ENST00000518984	lncRNA (unknown)	GM12878	H1HESC	chr5:153865007-153866807	chr5:153852207-153866207	-1318/482	-718/13282
ENST00000518985	lncRNA (unknown)	none	none	none	none	none	none
ENST00000518986	Coding	none	none	none	none	none	none
ENST00000364292	small-NC	none	none	none	none	none	none
ENST00000489758	lncRNA (promoter)		K562;HSMM;NHEK;HUVEC;HEPG2;NHLF;H1HESC;GM12878;HMEC		chr1:25071813-25073813;chr1:25071813-25074213;chr1:25071813-25073813;chr1:25071813-25075013;chr1:25071813-25073813;chr1:25071813-25075613;chr1:25071813-25074413;chr1:25071813-25075213;chr1:25071813-25074413		-87/1913;-87/2313;-87/1913;-87/3113;-87/1913;-87/3713;-87/2513;-87/3313;-87/2513
ENST00000489759	eRNA	HUVEC		chr7:138858860-138859060		-48/152
ENST00000518982	Coding		HMEC;H1HESC;GM12878;HSMM;NHLF;HUVEC;NHEK;HEPG2		chr8:79716045-79717845;chr8:79716045-79718045;chr8:79715845-79719245;chr8:79716445-79718045;chr8:79715845-79718245;chr8:79716045-79718245;chr8:79715845-79718045;chr8:79715845-79719245		-146/1654;-346/1654;-1546/1854;-346/1254;-546/1854;-546/1654;-346/1854;-1546/1854
ENST00000518983	Coding		HSMM;K562;NHEK;HMEC;HUVEC;HEPG2;H1HESC;GM12878;NHLF		chr8:42128443-42129843;chr8:42128043-42130043;chr8:42128843-42129843;chr8:42128243-42129843;chr8:42128843-42129443;chr8:42127443-42129843;chr8:42128243-42129843;chr8:42128243-42130443;chr8:42128643-42130043		-445/955;-845/1155;-45/955;-645/955;-45/555;-1445/955;-645/955;-645/1555;-245/1155
ENST00000607009	eRNA	HMEC;K562;HSMM	HEPG2	chr10:76867194-76869394;chr10:76865994-76870994;chr10:76867594-76870394	chr10:76867394-76868994	-445/1755;-2045/2955;-1445/1355	-45/1555
ENST00000488481	lncRNA (promoter)	H1HESC;NHEK	GM12878;NHLF;HMEC;HSMM;HEPG2;HUVEC;K562	chrX:153200406-153200806;chrX:153200406-153200806	chrX:153199206-153201206;chrX:153199406-153200606;chrX:153199206-153200606;chrX:153199006-153201006;chrX:153199206-153200606;chrX:153199206-153200606;chrX:153199806-153200606	-347/53;-347/53	-747/1253;-147/1053;-147/1253;-547/1453;-147/1253;-147/1253;-147/653
ENST00000488480	lncRNA (unknown)	none	none	none	none	none	none
ENST00000488487	eRNA	K562;HEPG2;GM12878		chr6:3127001-3127401;chr6:3127001-3127601;chr6:3126201-3127601		-29/371;-29/571;-829/571
ENST00000488486	Coding	none	none	none	none	none	none
ENST00000488485	lncRNA (promoter)		NHLF;HSMM;NHEK;K562;HMEC;HEPG2;H1HESC;GM12878;HUVEC		chr7:99069664-99071864;chr7:99069464-99071864;chr7:99069464-99071264;chr7:99069064-99071264;chr7:99069464-99071864;chr7:99068664-99071864;chr7:99069864-99071464;chr7:99069664-99071864;chr7:99069464-99071664		-851/1349;-1051/1349;-1051/749;-1451/749;-1051/1349;-1851/1349;-651/949;-851/1349;-1051/1149
ENST00000488484	lncRNA (promoter)		NHEK;H1HESC;K562;HSMM;NHLF;HUVEC;HMEC;HEPG2;GM12878		chr22:20103600-20106000;chr22:20103800-20106400;chr22:20104200-20105600;chr22:20104000-20106400;chr22:20104200-20107000;chr22:20103600-20105800;chr22:20103400-20106000;chr22:20105000-20107000;chr22:20105000-20106400		-1447/953;-1247/1353;-847/553;-1047/1353;-847/1953;-1447/753;-1647/953;-47/1953;-47/1353
ENST00000607000	eRNA	NHLF		chr6:158578812-158580812		-482/1518
lnc-C1orf167-1:1	lncRNA (unknown)	none	none	none	none	none	none
ENST00000488488	lncRNA (unknown)	none	none	none	none	none	none
ENST00000607005	lncRNA (unknown)	none	none	none	none	none	none
lnc-MRPL39-21:1	eRNA	GM12878		chr21:26729729-26730129		-244/156
ENST00000583389	Coding		GM12878		chr17:7478876-7480276		-974/426
lnc-CDYL-8:1	eRNA	K562		chr6:4660201-4661401		-937/263
ENST00000511326	eRNA	NHEK;HUVEC;HSMM;HMEC	NHLF	chr5:57747643-57753443;chr5:57750043-57753443;chr5:57749443-57751643;chr5:57748043-57752443	chr5:57750043-57757043	-2500/3300;-2500/900;-700/1500;-1500/2900	-6100/900
ENST00000511325	lncRNA (unknown)	none	none	none	none	none	none
ENST00000577687	lncRNA (unknown)	none	none	none	none	none	none
ENST00000384819	small-NC		NHLF;HSMM		chr19:52191588-52196388;chr19:52190788-52195988		-4277/523;-5077/123
ENST00000384818	small-NC	none	none	none	none	none	none
ENST00000530545	Coding		HUVEC;NHEK;HMEC;HSMM;HEPG2;H1HESC;K562;NHLF;GM12878		chr8:144679257-144679857;chr8:144678857-144679857;chr8:144678857-144679857;chr8:144678857-144682257;chr8:144677657-144679857;chr8:144677857-144679857;chr8:144678857-144679857;chr8:144679057-144679857;chr8:144677657-144679857		-272/328;-272/728;-272/728;-2672/728;-272/1928;-272/1728;-272/728;-272/528;-272/1928
lnc-TANK-4:2	eRNA	HSMM;NHEK	NHLF	chr2:161809154-161809554;chr2:161808754-161809554	chr2:161808754-161809554	-357/43;-757/43	-757/43
ENST00000384815	small-NC	none	none	none	none	none	none
ENST00000583128	lncRNA (unknown)	none	none	none	none	none	none
ENST00000384817	small-NC	none	none	none	none	none	none
lnc-ANGPTL2-8:1	lncRNA (promoter)		NHEK;K562;H1HESC;NHLF;HUVEC;GM12878;HMEC;HEPG2;HSMM		chr9:129622179-129624979;chr9:129621779-129622979;chr9:129622179-129622979;chr9:129622379-129624979;chr9:129622379-129622979;chr9:129621979-129626379;chr9:129622179-129624979;chr9:129621979-129624979;chr9:129622179-129624779		-2111/689;-111/1089;-111/689;-2111/489;-111/489;-3511/889;-2111/689;-2111/889;-1911/689
lnc-CA8-13:3	lncRNA (unknown)	none	none	none	none	none	none
lnc-DOK6-3:1	lncRNA (unknown)	none	none	none	none	none	none
ENST00000492913	lncRNA (unknown)	none	none	none	none	none	none
lnc-ADCY1-3:1	lncRNA (unknown)	none	none	none	none	none	none
ENST00000412993	lncRNA (unknown)	none	none	none	none	none	none
lnc-HIBADH-4:1	eRNA	HSMM		chr7:27984275-27989275		-4000/1000
lnc-LYZL1-4:1	eRNA	HUVEC;K562		chr10:29420594-29422194;chr10:29419594-29420794		-43/1557;-1043/157
ENST00000492910	lncRNA (promoter)		GM12878;K562;H1HESC;HUVEC;NHLF;NHEK;HSMM;HMEC;HEPG2		chr2:233561556-233565556;chr2:233561356-233563356;chr2:233561956-233563556;chr2:233561356-233562556;chr2:233561356-233563956;chr2:233561356-233563156;chr2:233561556-233564156;chr2:233561356-233563356;chr2:233561756-233563356		-484/3516;-684/1316;-84/1516;-684/516;-684/1916;-684/1116;-484/2116;-684/1316;-284/1316
ENST00000412994	lncRNA (unknown)	none	none	none	none	none	none
ENST00000479558	lncRNA (promoter)		HMEC;NHLF;H1HESC		chr2:182545155-182546155;chr2:182545155-182546355;chr2:182542355-182550555		-763/237;-963/237;-5163/3037
ENST00000583381	Coding		HMEC;NHLF;HSMM;HEPG2;GM12878;HUVEC;NHEK;H1HESC;K562		chr17:26645073-26647873;chr17:26645073-26647873;chr17:26645473-26647073;chr17:26644673-26649073;chr17:26644873-26649073;chr17:26645073-26647873;chr17:26645073-26646873;chr17:26645073-26647673;chr17:26645873-26647273		-1155/1645;-1155/1645;-755/845;-1555/2845;-1355/2845;-1155/1645;-1155/645;-1155/1445;-355/1045
ENST00000520818	Coding	none	none	none	none	none	none
ENST00000608581	Coding		NHLF;H1HESC;HSMM;HMEC;HUVEC;NHEK		chr10:5851394-5856594;chr10:5853194-5856794;chr10:5852394-5856594;chr10:5851594-5856594;chr10:5854394-5856594;chr10:5852994-5856394		-302/4898;-502/3098;-302/3898;-302/4698;-302/1898;-102/3298
lnc-CHRAC1-1:2	lncRNA (promoter)		HMEC;HSMM;HUVEC;NHEK;GM12878;NHLF;H1HESC;HEPG2;K562		chr8:141474018-141475218;chr8:141474018-141475218;chr8:141474218-141475018;chr8:141474018-141475218;chr8:141473618-141475218;chr8:141474018-141475218;chr8:141473618-141475418;chr8:141473418-141475418;chr8:141473618-141475618		-962/238;-962/238;-762/38;-962/238;-1362/238;-962/238;-1362/438;-1562/438;-1362/638
lnc-CHRAC1-1:3	lncRNA (promoter)		H1HESC;NHEK;HEPG2;HMEC;NHLF;K562;GM12878;HSMM;HUVEC		chr8:141473618-141475418;chr8:141474018-141475218;chr8:141473418-141475418;chr8:141474018-141475218;chr8:141474018-141475218;chr8:141473618-141475618;chr8:141473618-141475218;chr8:141474018-141475218;chr8:141474218-141475018		-1362/438;-962/238;-1562/438;-962/238;-962/238;-1362/638;-1362/238;-962/238;-762/38
lnc-CHRAC1-1:1	eRNA	GM12878;NHEK;NHLF;HMEC;K562;HUVEC	HEPG2	chr8:141473218-141473618;chr8:141473018-141474018;chr8:141473018-141474018;chr8:141473218-141474018;chr8:141472818-141473618;chr8:141473218-141474218	chr8:141473418-141475418	-364/36;-564/436;-564/436;-364/436;-764/36;-364/636	-164/1836
lnc-CHRAC1-1:4	lncRNA (promoter)		K562;HSMM;GM12878;HUVEC;NHLF;NHEK;HMEC;H1HESC;HEPG2		chr8:141473618-141475618;chr8:141474018-141475218;chr8:141473618-141475218;chr8:141474218-141475018;chr8:141474018-141475218;chr8:141474018-141475218;chr8:141474018-141475218;chr8:141473618-141475418;chr8:141473418-141475418		-1362/638;-962/238;-1362/238;-762/38;-962/238;-962/238;-962/238;-1362/438;-1562/438
ENST00000492917	lncRNA (unknown)	none	none	none	none	none	none
ENST00000366882	Coding		HUVEC;HSMM;H1HESC		chr6:166073610-166076010;chr6:166073210-166078610;chr6:166073210-166079210		-422/1978;-3022/2378;-3622/2378
ENST00000458166	Coding	none	none	none	none	none	none
lnc-FARP1-4:1	lncRNA (unknown)	none	none	none	none	none	none
lnc-PPP6R2-4:1	lncRNA (unknown)	none	none	none	none	none	none
ENST00000479554	lncRNA (promoter)		HUVEC;H1HESC;NHLF;HEPG2;HMEC;K562;GM12878;HSMM;NHEK		chr2:242575127-242578527;chr2:242575127-242578127;chr2:242574927-242578527;chr2:242574527-242578327;chr2:242574927-242578727;chr2:242574727-242578327;chr2:242574927-242578727;chr2:242574927-242578527;chr2:242575127-242578527		-1981/1419;-1981/1019;-2181/1419;-2581/1219;-2181/1619;-2381/1219;-2181/1619;-2181/1419;-1981/1419
lnc-ITK-6:1	lncRNA (unknown)	none	none	none	none	none	none
ENST00000561775	lncRNA (promoter)		H1HESC;HUVEC;GM12878;K562;HSMM;NHLF;NHEK;HEPG2;HMEC		chr15:66795946-66798946;chr15:66796546-66798746;chr15:66792746-66798746;chr15:66796546-66799146;chr15:66796346-66798946;chr15:66795746-66798746;chr15:66795746-66798746;chr15:66795946-66799946;chr15:66795346-66798746		-1781/1219;-1581/619;-1581/4419;-1981/619;-1781/819;-1581/1419;-1581/1419;-2781/1219;-1581/1819
lnc-NAIP-1:5	lncRNA (unknown)	none	none	none	none	none	none
ENST00000561773	lncRNA (promoter)		H1HESC;HUVEC;NHEK;K562;HEPG2;HSMM;GM12878;NHLF;HMEC		chr15:66678546-66680746;chr15:66678946-66681146;chr15:66678346-66680746;chr15:66678146-66680346;chr15:66678146-66681146;chr15:66678146-66680746;chr15:66678146-66681546;chr15:66678346-66681146;chr15:66678346-66680746		-1701/499;-2101/99;-1701/699;-1301/899;-2101/899;-1701/899;-2501/899;-2101/699;-1701/699
ENST00000561772	lncRNA (unknown)	none	none	none	none	none	none
ENST00000561770	Coding	none	none	none	none	none	none
lnc-TYW5-2:1	lncRNA (unknown)	none	none	none	none	none	none
ENST00000398835	Coding	none	none	none	none	none	none
LINC01820:16	lncRNA (promoter)		K562		chr2:46655096-46658896		-2671/1129
ENST00000490028	lncRNA (unknown)	none	none	none	none	none	none
ENST00000490029	lncRNA (unknown)	none	none	none	none	none	none
ENST00000572215	lncRNA (unknown)	none	none	none	none	none	none
ENST00000382745	Coding		HMEC;GM12878;H1HESC;NHLF;HUVEC;HEPG2;K562;HSMM;NHEK		chr16:1523999-1525799;chr16:1523999-1526199;chr16:1523999-1525599;chr16:1523799-1525999;chr16:1524599-1525999;chr16:1522999-1526199;chr16:1524399-1526199;chr16:1523799-1525999;chr16:1523999-1525999		-218/1582;-618/1582;-18/1582;-418/1782;-418/982;-618/2582;-618/1182;-418/1782;-418/1582
ENST00000490024	lncRNA (unknown)	none	none	none	none	none	none
ENST00000490025	Coding		NHEK;NHLF;HSMM;HEPG2;HMEC;H1HESC;GM12878;HUVEC;K562		chr6:26383221-26384421;chr6:26383221-26384421;chr6:26383221-26383621;chr6:26383021-26384421;chr6:26383221-26384421;chr6:26383221-26384021;chr6:26383221-26386221;chr6:26383221-26383821;chr6:26383021-26383821		-108/1092;-108/1092;-108/292;-308/1092;-108/1092;-108/692;-108/2892;-108/492;-308/492
ENST00000490027	lncRNA (promoter)		HUVEC;NHEK;HEPG2;H1HESC;K562;GM12878;HSMM;NHLF;HMEC		chr17:46893801-46895201;chr17:46893801-46895201;chr17:46894001-46896401;chr17:46893801-46895001;chr17:46893801-46895201;chr17:46894001-46895201;chr17:46894201-46895201;chr17:46894001-46895001;chr17:46894001-46895201		-786/614;-786/614;-1986/414;-586/614;-786/614;-786/414;-786/214;-586/414;-786/414
ENST00000490021	lncRNA (promoter)		NHEK;GM12878;H1HESC		chr1:110230077-110230877;chr1:110229877-110231677;chr1:110229877-110230877		-359/441;-559/1241;-559/441
ENST00000557286	lncRNA (unknown)	none	none	none	none	none	none
ENST00000490023	lncRNA (unknown)	none	none	none	none	none	none
ENST00000258439	Coding		NHEK;HSMM;HMEC;H1HESC;K562;NHLF;GM12878;HEPG2;HUVEC		chr2:96929873-96933273;chr2:96930273-96933473;chr2:96929673-96933673;chr2:96930473-96933073;chr2:96930873-96932873;chr2:96929673-96933273;chr2:96930073-96933673;chr2:96930673-96933073;chr2:96929873-96933073		-1541/1859;-1741/1459;-1941/2059;-1341/1259;-1141/859;-1541/2059;-1941/1659;-1341/1059;-1341/1859
ENST00000415414	lncRNA (unknown)	none	none	none	none	none	none
lnc-USP36-3:1	lncRNA (unknown)	none	none	none	none	none	none
ENST00000415413	Coding	none	none	none	none	none	none
lnc-CDH9-14:1	lncRNA (unknown)	none	none	none	none	none	none
ENST00000469654	lncRNA (promoter)		HUVEC;K562;NHEK;GM12878;HSMM;HEPG2;H1HESC;HMEC;NHLF		chr3:11313400-11314400;chr3:11313400-11314800;chr3:11313600-11315600;chr3:11313600-11315800;chr3:11313600-11315600;chr3:11313400-11315400;chr3:11313600-11315200;chr3:11313600-11315400;chr3:11313600-11315600		-729/271;-729/671;-529/1471;-529/1671;-529/1471;-729/1271;-529/1071;-529/1271;-529/1471
ENST00000567643	lncRNA (promoter)		H1HESC;HEPG2;GM12878;K562;NHLF;HSMM;HUVEC;HMEC;NHEK		chr15:57998308-58000108;chr15:57998508-58000508;chr15:57998108-58001908;chr15:57998108-57999908;chr15:57998308-58000508;chr15:57998508-58000708;chr15:57998708-57999708;chr15:57998508-58000708;chr15:57998308-58000708		-604/1196;-404/1596;-804/2996;-804/996;-604/1596;-404/1796;-204/796;-404/1796;-604/1796
ENST00000397777	lncRNA (unknown)	none	none	none	none	none	none
lnc-SLITRK1-6:1	lncRNA (unknown)	none	none	none	none	none	none
lnc-HIST2H3PS2-11:1	lncRNA (unknown)	none	none	none	none	none	none
lnc-HIST2H3PS2-11:2	lncRNA (unknown)	none	none	none	none	none	none
ENST00000585976	Coding		NHLF;HUVEC;HSMM;NHEK;K562;HMEC;H1HESC;HEPG2;GM12878		chr17:58155418-58157418;chr17:58155018-58157418;chr17:58155018-58157618;chr17:58154618-58156818;chr17:58154418-58157618;chr17:58155018-58156818;chr17:58155218-58157018;chr17:58154618-58157618;chr17:58155218-58157218		-1136/864;-1136/1264;-1336/1264;-536/1664;-1336/1864;-536/1264;-736/1064;-1336/1664;-936/1064
lnc-RBM19-3:1	lncRNA (unknown)	none	none	none	none	none	none
lnc-RAB1A-13:1	lncRNA (unknown)	none	none	none	none	none	none
ENST00000532333	lncRNA (promoter)		HEPG2;HSMM;K562;GM12878;NHLF;NHEK;HMEC;HUVEC;H1HESC		chr11:65728224-65731024;chr11:65728424-65731024;chr11:65728224-65731024;chr11:65728224-65731624;chr11:65728424-65730024;chr11:65728424-65730224;chr11:65728424-65730024;chr11:65729024-65729624;chr11:65728424-65730424		-975/1825;-775/1825;-975/1825;-975/2425;-775/825;-775/1025;-775/825;-175/425;-775/1225
ENST00000606352	small-NC	none	none	none	none	none	none
ENST00000585973	Coding	none	none	none	none	none	none
ENST00000550473	eRNA	K562		chr14:75355047-75356047		-725/275
ENST00000532331	Coding		HEPG2;NHEK;NHLF;GM12878;HMEC;HSMM;H1HESC;HUVEC		chr6:128838907-128842707;chr6:128839307-128842907;chr6:128839107-128842907;chr6:128840307-128842307;chr6:128839107-128842907;chr6:128839307-128842707;chr6:128839707-128842707;chr6:128840107-128842907		-1086/2714;-1286/2314;-1286/2514;-686/1314;-1286/2514;-1086/2314;-1086/1914;-1286/1514
ENST00000532330	Coding	none	none	none	none	none	none
SEC62-AS1:1	lncRNA (unknown)	none	none	none	none	none	none
ENST00000558268	Coding	none	none	none	none	none	none
ENST00000532337	lncRNA (unknown)	none	none	none	none	none	none
lnc-MME-5:1	lncRNA (unknown)	none	none	none	none	none	none
ENST00000437505	Coding		HUVEC;NHLF;GM12878;H1HESC;K562;HSMM;NHEK;HMEC		chr7:100464864-100466664;chr7:100464664-100467064;chr7:100464264-100466664;chr7:100464864-100465664;chr7:100464864-100465664;chr7:100463664-100466864;chr7:100464664-100467064;chr7:100464864-100466064		-152/1648;-352/2048;-752/1648;-152/648;-152/648;-1352/1848;-352/2048;-152/1048
ENST00000446699	Coding		GM12878;HUVEC;HSMM;HEPG2;K562;NHEK;NHLF;H1HESC;HMEC		chr7:6096874-6099274;chr7:6097474-6099074;chr7:6097074-6099474;chr7:6096674-6099274;chr7:6095474-6099074;chr7:6097474-6099274;chr7:6097074-6099274;chr7:6097674-6098874;chr7:6096874-6099274		-479/1921;-279/1321;-679/1721;-479/2121;-279/3321;-479/1321;-479/1721;-79/1121;-479/1921
lnc-ARL5A-1:3	lncRNA (unknown)	none	none	none	none	none	none
lnc-ALG1L-2:33	lncRNA (promoter)	H1HESC	HMEC;GM12878;HUVEC;HEPG2;K562;HSMM;NHLF;NHEK	chr3:125634710-125634910	chr3:125633710-125636310;chr3:125633910-125635310;chr3:125633910-125636110;chr3:125633310-125636510;chr3:125633910-125636710;chr3:125633710-125636310;chr3:125633310-125635710;chr3:125633510-125635310	-145/55	-1545/1055;-545/855;-1345/855;-1745/1455;-1945/855;-1545/1055;-945/1455;-545/1255
ENST00000446692	Coding		HUVEC;GM12878;HMEC;HEPG2;NHLF;K562;HSMM;NHEK;H1HESC		chr7:56019106-56020506;chr7:56019306-56020506;chr7:56019106-56020706;chr7:56018306-56020506;chr7:56019106-56020506;chr7:56019106-56020706;chr7:56019106-56020706;chr7:56019106-56020506;chr7:56019106-56020506		-380/1020;-180/1020;-380/1220;-1180/1020;-380/1020;-380/1220;-380/1220;-380/1020;-380/1020
lnc-CALML5-7:1	eRNA	K562		chr10:5598600-5599000		-311/89
ENST00000543813	Coding	none	none	none	none	none	none
ENST00000603205	lncRNA (unknown)	none	none	none	none	none	none
ENST00000603203	lncRNA (promoter)	HSMM	HMEC;NHLF;H1HESC;NHEK;HEPG2;K562;GM12878;HUVEC	chr12:51785133-51785533	chr12:51784933-51786133;chr12:51785133-51786733;chr12:51784333-51786733;chr12:51785133-51786533;chr12:51784733-51786133;chr12:51784333-51785933;chr12:51784133-51786933;chr12:51785333-51786333	-98/302	-698/502;-1298/302;-1298/1102;-1098/302;-698/702;-498/1102;-1498/1302;-898/102
ENST00000543814	Coding		K562;HUVEC;HMEC;HEPG2;NHEK;HSMM;GM12878;NHLF;H1HESC		chr11:73586952-73589352;chr11:73587352-73588752;chr11:73586152-73588752;chr11:73586752-73588952;chr11:73586352-73588952;chr11:73587152-73588952;chr11:73586752-73589152;chr11:73586952-73588952;chr11:73587152-73588752		-1085/1315;-685/715;-1885/715;-1285/915;-1685/915;-885/915;-1285/1115;-1085/915;-885/715
ENST00000307635	Coding		HSMM;HEPG2		chr19:2866600-2868800;chr19:2865400-2868800		-733/1467;-1933/1467
ENST00000543818	Coding		H1HESC;HSMM		chr12:1928939-1931139;chr12:1929139-1929939		-494/1706;-294/506
lnc-LYPD6B-1:1	lncRNA (promoter)	GM12878	NHEK;HSMM;H1HESC	chr2:149892954-149894754	chr2:149894554-149896154;chr2:149894354-149896554;chr2:149894154-149896154	-1666/134	-66/1534;-266/1934;-466/1534
ENST00000486206	lncRNA (promoter)		HUVEC;GM12878;HSMM;H1HESC		chr2:198650755-198651555;chr2:198650955-198651555;chr2:198650755-198651555;chr2:198650555-198651755		-69/731;-69/531;-69/731;-269/931
ENST00000603208	lncRNA (unknown)	none	none	none	none	none	none
ENST00000603209	lncRNA (unknown)	none	none	none	none	none	none
ENST00000330575	Coding		H1HESC;HUVEC;GM12878;NHEK;HMEC;NHLF;HSMM;HEPG2		chr2:113189929-113191329;chr2:113189329-113191329;chr2:113189529-113191329;chr2:113189529-113191329;chr2:113189329-113191329;chr2:113189329-113191329;chr2:113189129-113191129;chr2:113188929-113191329		-222/1178;-222/1778;-222/1578;-222/1578;-222/1778;-222/1778;-22/1978;-222/2178
ENST00000330574	Coding		K562;HMEC;HUVEC;HSMM;GM12878;HEPG2;NHEK;H1HESC;NHLF		chr11:62419624-62421424;chr11:62419624-62421024;chr11:62420624-62421424;chr11:62419624-62421224;chr11:62419224-62421424;chr11:62419224-62422224;chr11:62420224-62421424;chr11:62419824-62421224;chr11:62419624-62421224		-650/1150;-250/1150;-650/150;-450/1150;-650/1550;-1450/1550;-650/550;-450/950;-450/1150
lnc-TNFRSF19-7:1	lncRNA (unknown)	none	none	none	none	none	none
ENST00000531689	Coding		HEPG2;H1HESC;NHEK;NHLF;GM12878;HMEC;K562;HUVEC;HSMM		chr12:104680670-104684270;chr12:104680470-104683870;chr12:104680070-104684270;chr12:104680670-104684470;chr12:104680670-104683870;chr12:104680670-104684270;chr12:104680670-104682070;chr12:104680670-104683070;chr12:104680670-104683870		-103/3497;-303/3097;-703/3497;-103/3697;-103/3097;-103/3497;-103/1297;-103/2297;-103/3097
ENST00000585979	eRNA	NHLF		chr17:59093618-59095418		-705/1095
ENST00000249075	Coding		NHEK;HSMM;HMEC;HUVEC;GM12878		chr22:30641600-30643400;chr22:30641400-30643200;chr22:30642200-30643000;chr22:30641800-30643200;chr22:30641800-30643600		-560/1240;-360/1440;-160/640;-360/1040;-760/1040
lnc-FAM120A-2:1	lncRNA (unknown)	none	none	none	none	none	none
ENST00000307630	Coding		HMEC;HUVEC;HEPG2;H1HESC;K562;HSMM;GM12878;NHLF;NHEK		chr7:75986264-75988864;chr7:75987064-75988864;chr7:75986064-75989864;chr7:75986064-75988664;chr7:75987264-75989064;chr7:75986064-75988864;chr7:75984064-75989464;chr7:75986464-75988864;chr7:75986664-75988864		-516/2084;-516/1284;-1516/2284;-316/2284;-716/1084;-516/2284;-1116/4284;-516/1884;-516/1684
ENST00000249079	Coding		GM12878;NHEK;NHLF;HSMM;HUVEC;HMEC;K562;HEPG2;H1HESC		chr22:38348654-38351254;chr22:38348654-38350654;chr22:38348654-38351054;chr22:38348454-38351054;chr22:38348654-38351054;chr22:38348654-38351054;chr22:38348654-38350854;chr22:38348654-38351654;chr22:38348254-38351054		-1651/949;-1051/949;-1451/949;-1451/1149;-1451/949;-1451/949;-1251/949;-2051/949;-1451/1349
lnc-ZMYM2-3:1	lncRNA (unknown)	none	none	none	none	none	none
ENST00000330579	Coding		HEPG2;HSMM;NHLF;HMEC;HUVEC;GM12878;NHEK;H1HESC;K562		chr12:132627247-132630447;chr12:132627247-132630447;chr12:132627447-132630247;chr12:132627247-132630247;chr12:132627647-132630047;chr12:132626847-132630247;chr12:132627447-132630047;chr12:132627447-132630047;chr12:132627447-132630047		-1746/1454;-1746/1454;-1546/1254;-1746/1254;-1346/1054;-2146/1254;-1546/1054;-1546/1054;-1546/1054
ENST00000595323	lncRNA (promoter)		NHEK;HUVEC;GM12878;K562;HSMM;HEPG2;NHLF;H1HESC;HMEC		chr19:17008000-17008800;chr19:17008000-17009000;chr19:17008200-17009000;chr19:17008200-17009200;chr19:17008000-17008800;chr19:17008000-17009000;chr19:17008000-17009000;chr19:17008200-17009000;chr19:17008000-17008800		-597/203;-797/203;-797/3;-997/3;-597/203;-797/203;-797/203;-797/3;-597/203
ENST00000595322	Coding	none	none	none	none	none	none
ENST00000338380	Coding	none	none	none	none	none	none
ENST00000595327	Coding	none	none	none	none	none	none
ENST00000595326	lncRNA (unknown)	none	none	none	none	none	none
lnc-COG2-1:1	lncRNA (unknown)	none	none	none	none	none	none
ENST00000595324	Coding		HEPG2;GM12878;K562;H1HESC;HMEC		chr19:6501600-6502600;chr19:6501800-6502800;chr19:6501800-6502600;chr19:6501200-6503000;chr19:6501800-6502600		-280/720;-480/520;-280/520;-680/1120;-280/520
ENST00000510535	Coding		NHLF;GM12878;HSMM;K562;NHEK;HEPG2;HMEC;H1HESC;HUVEC		chr15:42066508-42069108;chr15:42066308-42070308;chr15:42065508-42068708;chr15:42066108-42068108;chr15:42066508-42068708;chr15:42065708-42068308;chr15:42066508-42068508;chr15:42065708-42068508;chr15:42066508-42067108		-392/2208;-592/3408;-1392/1808;-792/1208;-392/1808;-1192/1408;-392/1608;-1192/1608;-392/208
ENST00000510534	lncRNA (promoter)		GM12878;H1HESC;NHLF;HMEC;HSMM;NHEK;HUVEC		chr4:107956551-107958751;chr4:107954951-107958951;chr4:107955151-107958751;chr4:107956551-107958951;chr4:107955151-107958751;chr4:107956751-107957951;chr4:107955151-107958951		-1782/418;-1982/2018;-1782/1818;-1982/418;-1782/1818;-982/218;-1982/1818
ENST00000595329	Coding	none	none	none	none	none	none
ENST00000307633	Coding		K562;NHEK;GM12878;HMEC;HUVEC;HSMM;H1HESC;HEPG2;NHLF		chr5:140070416-140071816;chr5:140070416-140072216;chr5:140069816-140072416;chr5:140069816-140072416;chr5:140070616-140072616;chr5:140069816-140072216;chr5:140070216-140072216;chr5:140069816-140072416;chr5:140070016-140072416		-848/552;-1248/552;-1448/1152;-1448/1152;-1648/352;-1248/1152;-1248/752;-1448/1152;-1448/952
ENST00000510531	Coding		GM12878;NHLF;HUVEC;HEPG2;K562;H1HESC;NHEK;HSMM;HMEC		chr5:6631200-6634400;chr5:6631400-6635400;chr5:6632600-6634800;chr5:6631400-6634800;chr5:6632200-6635000;chr5:6631400-6634400;chr5:6631400-6634600;chr5:6631400-6635000;chr5:6631400-6634600		-2340/860;-2140/1860;-940/1260;-2140/1260;-1340/1460;-2140/860;-2140/1060;-2140/1460;-2140/1060
ENST00000510530	eRNA	HSMM		chr5:31537243-31538643		-1037/363
ENST00000510533	Coding		HEPG2;NHLF;HUVEC;HSMM;K562;NHEK;H1HESC;GM12878;HMEC		chr4:170532225-170534625;chr4:170531625-170534825;chr4:170532225-170534825;chr4:170532425-170534425;chr4:170530425-170534225;chr4:170532225-170534025;chr4:170532825-170534425;chr4:170531825-170534825;chr4:170531825-170534625		-891/1509;-1091/2109;-1091/1509;-691/1309;-491/3309;-291/1509;-691/909;-1091/1909;-891/1909
ENST00000510532	lncRNA (promoter)		HMEC;K562;HSMM;H1HESC;HEPG2;NHEK;HUVEC;NHLF;GM12878		chr5:10306800-10308400;chr5:10307600-10308400;chr5:10307200-10308000;chr5:10307000-10308000;chr5:10306400-10308200;chr5:10307000-10308400;chr5:10306600-10308000;chr5:10306400-10308200;chr5:10307000-10308200		-725/875;-725/75;-325/475;-325/675;-525/1275;-725/675;-325/1075;-525/1275;-525/675
ENST00000571637	Coding	none	none	none	none	none	none
ENST00000531682	lncRNA (unknown)	none	none	none	none	none	none
ENST00000510681	lncRNA (unknown)	none	none	none	none	none	none
ENST00000461094	eRNA	HMEC;NHLF		chr3:33400396-33406596;chr3:33405796-33406596		-5432/768;-32/768
lnc-SPTB-1:1	lncRNA (promoter)	HMEC	HUVEC;NHEK;HEPG2;K562;NHLF;H1HESC;HSMM	chr14:65167647-65171047	chr14:65170247-65172447;chr14:65170847-65172447;chr14:65169447-65172847;chr14:65170647-65171047;chr14:65170447-65172647;chr14:65169247-65174047;chr14:65170647-65172847	-124/3276	-1524/676;-1524/76;-1924/1476;-124/276;-1724/476;-3124/1676;-1924/276
ENST00000531680	lncRNA (unknown)	none	none	none	none	none	none
lnc-ADAMTS15-1:25	eRNA	H1HESC;NHLF;HMEC		chr11:130272190-130275590;chr11:130269790-130275190;chr11:130272190-130274190		-41/3359;-2441/2959;-41/1959
lnc-ADAMTS15-1:24	eRNA	NHLF		chr11:130269790-130275190		-2006/3394
ENST00000582166	lncRNA (promoter)	K562;NHEK;HUVEC;HMEC	HSMM;GM12878;H1HESC;NHLF;HEPG2	chr17:7123676-7125076;chr17:7123676-7125276;chr17:7123676-7124476;chr17:7122476-7125276	chr17:7123076-7124076;chr17:7122676-7124876;chr17:7122876-7124476;chr17:7123076-7123876;chr17:7120876-7124876	-81/1319;-81/1519;-81/719;-1281/1519	-681/319;-1081/1119;-881/719;-681/119;-2881/1119
lnc-ADAMTS15-1:21	eRNA	NHEK;HEPG2;NHLF;GM12878;HMEC;HUVEC;K562	H1HESC;HSMM	chr11:130184590-130185590;chr11:130184590-130185390;chr11:130184590-130184990;chr11:130184590-130184990;chr11:130184790-130184990;chr11:130184590-130184990;chr11:130184590-130184990	chr11:130182590-130185790;chr11:130183390-130185390	-344/656;-344/456;-344/56;-344/56;-144/56;-344/56;-344/56	-2344/856;-1544/456
lnc-ADAMTS15-1:20	eRNA	NHLF;HUVEC;GM12878;HEPG2;HMEC;NHEK;K562	H1HESC;HSMM	chr11:130184590-130184990;chr11:130184590-130184990;chr11:130184590-130184990;chr11:130184590-130185390;chr11:130184790-130184990;chr11:130184590-130185590;chr11:130184590-130184990	chr11:130182590-130185790;chr11:130183390-130185390	-344/56;-344/56;-344/56;-344/456;-144/56;-344/656;-344/56	-2344/856;-1544/456
lnc-ADAMTS15-1:23	lncRNA (unknown)	none	none	none	none	none	none
lnc-ADAMTS15-1:22	lncRNA (unknown)	none	none	none	none	none	none
ENST00000582169	Coding		H1HESC;K562;HMEC;GM12878;NHLF;NHEK;HEPG2;HUVEC;HSMM		chr17:7476076-7478276;chr17:7476076-7477676;chr17:7476076-7477676;chr17:7476076-7477876;chr17:7476076-7477876;chr17:7476076-7477476;chr17:7476076-7477476;chr17:7476076-7477276;chr17:7476076-7477676		-68/2132;-68/1532;-68/1532;-68/1732;-68/1732;-68/1332;-68/1332;-68/1132;-68/1532
ENST00000582168	lncRNA (promoter)		K562;HSMM;HUVEC;NHEK;HMEC;GM12878;H1HESC;HEPG2;NHLF		chr17:72771205-72773805;chr17:72771405-72773605;chr17:72772205-72773805;chr17:72771405-72773805;chr17:72771405-72773805;chr17:72771205-72773805;chr17:72771405-72773605;chr17:72772005-72773805;chr17:72771405-72773605		-1315/1285;-1115/1085;-1315/285;-1315/1085;-1315/1085;-1315/1285;-1115/1085;-1315/485;-1115/1085
ENST00000283290	Coding		NHLF;NHEK;HEPG2;HUVEC;K562;HSMM;GM12878;HMEC;H1HESC		chr3:112278310-112282510;chr3:112279110-112282510;chr3:112278510-112282110;chr3:112279510-112282510;chr3:112278310-112282310;chr3:112279310-112282110;chr3:112278110-112282710;chr3:112278710-112282510;chr3:112279310-112282110		-1700/2500;-1700/1700;-1300/2300;-1700/1300;-1500/2500;-1300/1500;-1900/2700;-1700/2100;-1300/1500
ENST00000552955	Coding		HUVEC;HMEC;HSMM;NHLF;NHEK;H1HESC;K562;GM12878;HEPG2		chr12:69753533-69754133;chr12:69752933-69754733;chr12:69753133-69754533;chr12:69753333-69754133;chr12:69753133-69754333;chr12:69753133-69754533;chr12:69753333-69755733;chr12:69752733-69754933;chr12:69753333-69754733		-26/574;-626/1174;-426/974;-226/574;-426/774;-426/974;-226/2174;-826/1374;-226/1174
ENST00000552954	lncRNA (unknown)	none	none	none	none	none	none
ENST00000429031	Coding		K562;HSMM;HUVEC;NHLF;HMEC;GM12878;HEPG2;H1HESC;NHEK		chr1:109824277-109826077;chr1:109823877-109826477;chr1:109824277-109826677;chr1:109823877-109826277;chr1:109825677-109826277;chr1:109824677-109826677;chr1:109824077-109826477;chr1:109824477-109826277;chr1:109824477-109826277		-333/1467;-733/1867;-933/1467;-533/1867;-533/67;-933/1067;-733/1667;-533/1267;-533/1267
ENST00000429037	lncRNA (promoter)	HEPG2	GM12878;NHLF;H1HESC;NHEK;HSMM;HUVEC;HMEC	chr6:29759021-29760621	chr6:29759821-29761021;chr6:29759021-29761021;chr6:29759221-29761021;chr6:29759621-29760821;chr6:29759821-29760621;chr6:29759421-29761021;chr6:29758421-29760621	-990/610	-190/1010;-990/1010;-790/1010;-390/810;-190/610;-590/1010;-1590/610
ENST00000429036	Coding		NHEK;K562;H1HESC;HUVEC;HEPG2		chr20:1165200-1166800;chr20:1164800-1166000;chr20:1165000-1167600;chr20:1165200-1166400;chr20:1164800-1166600		-1481/119;-681/519;-2281/319;-1081/119;-1281/519
ENST00000552953	lncRNA (promoter)		NHEK;NHLF;H1HESC;GM12878		chr12:57868933-57870533;chr12:57869333-57870533;chr12:57868733-57871333;chr12:57869733-57871933		-109/1491;-109/1091;-909/1691;-1509/691
ENST00000322166	Coding		HMEC;NHLF;NHEK;HSMM;HEPG2;GM12878;H1HESC;K562		chr12:6676139-6677539;chr12:6676139-6678139;chr12:6676139-6678139;chr12:6676139-6678339;chr12:6676139-6678139;chr12:6676139-6678339;chr12:6676339-6678139;chr12:6676539-6678339		-49/1351;-649/1351;-649/1351;-849/1351;-649/1351;-849/1351;-649/1151;-849/951
ENST00000316218	Coding		NHLF;HUVEC;HMEC;HEPG2;HSMM;H1HESC;GM12878;NHEK;K562		chr3:122785510-122787910;chr3:122785510-122786910;chr3:122785510-122787710;chr3:122785510-122787710;chr3:122785510-122787910;chr3:122785510-122787910;chr3:122785710-122788110;chr3:122785510-122787910;chr3:122785710-122786710		-407/1993;-407/993;-407/1793;-407/1793;-407/1993;-407/1993;-207/2193;-407/1993;-207/793
ENST00000316219	Coding	none	none	none	none	none	none
ENST00000429039	Coding	none	none	none	none	none	none
lnc-VRK2-17:1	lncRNA (unknown)	none	none	none	none	none	none
ENST00000552959	Coding		HEPG2;HSMM;GM12878;HUVEC;NHLF;NHEK;K562;H1HESC;HMEC		chr12:57037533-57040733;chr12:57038133-57040333;chr12:57036133-57040533;chr12:57037733-57040133;chr12:57037333-57039933;chr12:57038933-57040333;chr12:57038733-57040733;chr12:57038133-57040533;chr12:57037933-57040333		-994/2206;-594/1606;-794/3606;-394/2006;-194/2406;-594/806;-994/1006;-794/1606;-594/1806
lnc-COPS8-1:1	eRNA	HSMM;HMEC		chr2:238057261-238059861;chr2:238059061-238060061		-1990/610;-190/810
ENST00000534923	lncRNA (unknown)	none	none	none	none	none	none
EPHA1-AS1:2	eRNA	HUVEC;HEPG2;NHEK	H1HESC;HMEC	chr7:143104678-143106678;chr7:143104678-143105078;chr7:143104278-143105478	chr7:143104278-143105678;chr7:143104478-143106478	-227/1773;-227/173;-627/573	-627/773;-427/1573
lnc-NOP56-1:2	lncRNA (promoter)		H1HESC;HUVEC;K562;GM12878;HEPG2;HMEC;NHLF;NHEK;HSMM		chr20:2643800-2645600;chr20:2644600-2645600;chr20:2643800-2645000;chr20:2643800-2645600;chr20:2643600-2645800;chr20:2643800-2645400;chr20:2644000-2645400;chr20:2643800-2645600;chr20:2643800-2645600		-1119/681;-319/681;-1119/81;-1119/681;-1319/881;-1119/481;-919/481;-1119/681;-1119/681
lnc-NBPF6-1:6	lncRNA (promoter)		K562		chr1:108959077-108967077		-4233/3767
ENST00000582473	Coding		GM12878;HMEC;HSMM;NHEK;H1HESC;HEPG2;K562		chr17:72427005-72428605;chr17:72427805-72429005;chr17:72426605-72428405;chr17:72427005-72429405;chr17:72425805-72430805;chr17:72426005-72429805;chr17:72427405-72428405		-1267/333;-467/733;-1667/133;-1267/1133;-2467/2533;-2267/1533;-867/133
ENST00000520810	Coding		GM12878;K562;HSMM;NHLF;HMEC;HEPG2;H1HESC		chr8:42128243-42130443;chr8:42128043-42130043;chr8:42128443-42129843;chr8:42128643-42130043;chr8:42128243-42129843;chr8:42127443-42129843;chr8:42128243-42129843		-577/1623;-777/1223;-377/1023;-177/1223;-577/1023;-1377/1023;-577/1023
ENST00000534927	lncRNA (unknown)	none	none	none	none	none	none
lnc-PPIL2-5:1	lncRNA (unknown)	none	none	none	none	none	none
lnc-KDM4C-17:1	lncRNA (unknown)	none	none	none	none	none	none
ENST00000591516	Coding		HEPG2;HUVEC;HSMM;H1HESC;K562;NHLF;NHEK;GM12878;HMEC		chr19:38268960-38271160;chr19:38269360-38271160;chr19:38269160-38271160;chr19:38269360-38271160;chr19:38269360-38271160;chr19:38269360-38271160;chr19:38269160-38271160;chr19:38269160-38271160;chr19:38269360-38271160		-967/1233;-967/833;-967/1033;-967/833;-967/833;-967/833;-967/1033;-967/1033;-967/833
lnc-PPHLN1-4:1	eRNA	HUVEC;NHEK;HMEC;HSMM		chr12:43358933-43360533;chr12:43359533-43360733;chr12:43359533-43360533;chr12:43359733-43359933		-991/609;-391/809;-391/609;-191/9
ENST00000591510	eRNA	GM12878		chr19:11560200-11563600		-394/3006
ENST00000591511	Coding	none	none	none	none	none	none
ENST00000591512	Coding		K562;HEPG2;H1HESC		chr19:12946000-12946600;chr19:12945800-12946600;chr19:12944800-12947200		-371/229;-371/429;-971/1429
ENST00000591513	Coding	none	none	none	none	none	none
ENST00000591518	lncRNA (unknown)	none	none	none	none	none	none
lnc-NPAP1-11:2	lncRNA (unknown)	none	none	none	none	none	none
lnc-NPAP1-11:1	lncRNA (unknown)	none	none	none	none	none	none
lnc-ZFAT-5:1	lncRNA (unknown)	none	none	none	none	none	none
LHFPL3-AS1:8	lncRNA (unknown)	none	none	none	none	none	none
lnc-ZFAT-5:3	lncRNA (unknown)	none	none	none	none	none	none
lnc-ZFAT-5:2	lncRNA (unknown)	none	none	none	none	none	none
ENST00000503761	lncRNA (unknown)	none	none	none	none	none	none
LHFPL3-AS1:1	lncRNA (unknown)	none	none	none	none	none	none
ENST00000630764	Coding	none	none	none	none	none	none
LHFPL3-AS1:3	lncRNA (unknown)	none	none	none	none	none	none
LHFPL3-AS1:2	lncRNA (unknown)	none	none	none	none	none	none
LHFPL3-AS1:5	lncRNA (unknown)	none	none	none	none	none	none
LHFPL3-AS1:4	lncRNA (unknown)	none	none	none	none	none	none
LHFPL3-AS1:7	lncRNA (unknown)	none	none	none	none	none	none
LHFPL3-AS1:6	lncRNA (unknown)	none	none	none	none	none	none
ENST00000582482	lncRNA (unknown)	none	none	none	none	none	none
ENST00000333007	Coding		HEPG2;H1HESC		chr14:103592447-103594247;chr14:103592647-103594247		-217/1583;-17/1583
ENST00000333001	Coding	none	none	none	none	none	none
ENST00000333003	Coding		HSMM;NHEK;GM12878;K562;HUVEC;HEPG2		chr12:95465669-95467669;chr12:95466069-95467669;chr12:95465869-95467669;chr12:95465869-95467669;chr12:95465869-95467669;chr12:95465669-95467669		-190/1810;-190/1410;-190/1610;-190/1610;-190/1610;-190/1810
ENST00000592340	lncRNA (promoter)	K562;HEPG2;NHLF	HUVEC;H1HESC;HMEC;HSMM;NHEK	chr17:74536005-74538005;chr17:74536605-74537005;chr17:74536405-74537605	chr17:74536605-74537005;chr17:74536605-74537005;chr17:74536605-74537005;chr17:74536605-74537005;chr17:74536405-74537005	-626/1374;-26/374;-226/974	-26/374;-26/374;-26/374;-26/374;-226/374
ENST00000558946	eRNA	GM12878;HUVEC;HSMM;NHLF;K562;H1HESC;NHEK;HMEC	HEPG2	chr15:58623308-58625908;chr15:58623308-58625508;chr15:58622708-58625908;chr15:58621908-58626508;chr15:58621308-58626308;chr15:58622108-58625508;chr15:58622308-58625508;chr15:58622908-58625908	chr15:58621908-58623908	-2079/521;-1679/521;-2079/1121;-2679/1921;-2479/2521;-1679/1721;-1679/1521;-2079/921	-79/1921
ENST00000558947	eRNA	HUVEC;NHLF;HEPG2;HSMM;HMEC;K562;NHEK		chr15:99436677-99441877;chr15:99438677-99445077;chr15:99440477-99441477;chr15:99438277-99441877;chr15:99438877-99442477;chr15:99439877-99440877;chr15:99438077-99450877		-3838/1362;-1838/4562;-38/962;-2238/1362;-1638/1962;-638/362;-2438/10362
lnc-EPHB6-4:1	lncRNA (unknown)	none	none	none	none	none	none
ENST00000558943	Coding		HEPG2;GM12878		chr15:65279747-65280147;chr15:65278947-65280147		-333/67;-333/867
lnc-FTCDNL1-4:54	lncRNA (unknown)	none	none	none	none	none	none
lnc-FTCDNL1-4:55	lncRNA (unknown)	none	none	none	none	none	none
lnc-FTCDNL1-4:56	lncRNA (unknown)	none	none	none	none	none	none
lnc-FTCDNL1-4:57	lncRNA (unknown)	none	none	none	none	none	none
lnc-FTCDNL1-4:50	lncRNA (unknown)	none	none	none	none	none	none
lnc-FTCDNL1-4:51	lncRNA (unknown)	none	none	none	none	none	none
lnc-FTCDNL1-4:52	lncRNA (unknown)	none	none	none	none	none	none
lnc-FTCDNL1-4:53	lncRNA (unknown)	none	none	none	none	none	none
lnc-SGCG-7:1	lncRNA (unknown)	none	none	none	none	none	none
lnc-SGCG-7:2	lncRNA (unknown)	none	none	none	none	none	none
ENST00000592343	eRNA	H1HESC;HEPG2		chr16:5107799-5110799;chr16:5108399-5108999		-2178/822;-378/222
lnc-FTCDNL1-4:58	lncRNA (unknown)	none	none	none	none	none	none
lnc-FTCDNL1-4:59	lncRNA (unknown)	none	none	none	none	none	none
ENST00000472359	eRNA	HEPG2		chr7:37236475-37239675		-2847/353
ENST00000577727	lncRNA (unknown)	none	none	none	none	none	none
ENST00000551114	lncRNA (unknown)	none	none	none	none	none	none
lnc-ARL5B-2:1	lncRNA (unknown)	none	none	none	none	none	none
ENST00000309295	Coding		HSMM;HUVEC;GM12878;K562;HEPG2;HMEC;NHLF;H1HESC		chr11:65336424-65344624;chr11:65343224-65344024;chr11:65336224-65345224;chr11:65343224-65344024;chr11:65341424-65345224;chr11:65343224-65343824;chr11:65343224-65344024;chr11:65339624-65344424		-7085/1115;-285/515;-7285/1715;-285/515;-2085/1715;-285/315;-285/515;-3885/915
lnc-PEX14-7:1	eRNA	NHEK		chr1:10758613-10759813		-106/1094
lnc-SMDT1-4:2	eRNA	H1HESC		chr22:42688656-42691256		-806/1794
ENST00000429079	lncRNA (unknown)	none	none	none	none	none	none
ENST00000341099	Coding		HSMM;HUVEC;NHEK;K562;H1HESC;NHLF;GM12878;HMEC;HEPG2		chr14:64760647-64762047;chr14:64760447-64761847;chr14:64760247-64762047;chr14:64759447-64761847;chr14:64760247-64761647;chr14:64760647-64762047;chr14:64760047-64762047;chr14:64760647-64761647;chr14:64760447-64761847		-969/431;-769/631;-969/831;-769/1631;-569/831;-969/431;-969/1031;-569/431;-769/631
ENST00000602479	Coding		HSMM;GM12878;NHEK;HUVEC;NHLF;K562;HEPG2;H1HESC		chr2:181844955-181847755;chr2:181844755-181847755;chr2:181844955-181845555;chr2:181844955-181845555;chr2:181844955-181850155;chr2:181844555-181845555;chr2:181843955-181847755;chr2:181844555-181847155		-148/2652;-348/2652;-148/452;-148/452;-148/5052;-548/452;-1148/2652;-548/2052
ENST00000315741	Coding		HEPG2;NHEK;H1HESC;NHLF;HMEC;HSMM;GM12878;HUVEC;K562		chr1:93296612-93300412;chr1:93297212-93299012;chr1:93297212-93300212;chr1:93297012-93300812;chr1:93297212-93299012;chr1:93297412-93300212;chr1:93297612-93299212;chr1:93297012-93298412;chr1:93296812-93299012		-1054/2746;-454/1346;-454/2546;-654/3146;-454/1346;-254/2546;-54/1546;-654/746;-854/1346
lnc-TEX9-4:1	lncRNA (unknown)	none	none	none	none	none	none
ENST00000504779	Coding		HEPG2;NHEK;H1HESC;NHLF;GM12878;HMEC;HSMM;K562;HUVEC		chr5:179047794-179051194;chr5:179048994-179051194;chr5:179047194-179050994;chr5:179047994-179050794;chr5:179045994-179052194;chr5:179048994-179050994;chr5:179048994-179050994;chr5:179049194-179051194;chr5:179048994-179050994		-523/2877;-523/1677;-323/3477;-123/2677;-1523/4677;-323/1677;-323/1677;-523/1477;-323/1677
ENST00000514202	lncRNA (promoter)		HUVEC;NHEK;NHLF;GM12878;K562;HSMM;HEPG2;H1HESC;HMEC		chr5:10306600-10308000;chr5:10307000-10308400;chr5:10306400-10308200;chr5:10307000-10308200;chr5:10307600-10308400;chr5:10307200-10308000;chr5:10306400-10308200;chr5:10307000-10308000;chr5:10306800-10308400		-49/1351;-449/951;-249/1551;-249/951;-449/351;-49/751;-249/1551;-49/951;-449/1151
ENST00000463648	lncRNA (unknown)	none	none	none	none	none	none
ENST00000427342	lncRNA (unknown)	none	none	none	none	none	none
ENST00000504772	lncRNA (promoter)		NHLF;GM12878;H1HESC;HUVEC;NHEK;HMEC;HSMM;K562		chr17:46618801-46622201;chr17:46618601-46622201;chr17:46618401-46624601;chr17:46618401-46622401;chr17:46618401-46622801;chr17:46619001-46622801;chr17:46619001-46622601;chr17:46618001-46622601		-1693/1707;-1693/1907;-4093/2107;-1893/2107;-2293/2107;-2293/1507;-2093/1507;-2093/2507
ENST00000504773	lncRNA (promoter)	HMEC	HEPG2;H1HESC	chr1:201975777-201980777	chr1:201979577-201982777;chr1:201979577-201980777	-4721/279	-921/2279;-921/279
ENST00000504770	Coding		HEPG2;NHEK;HUVEC;H1HESC;NHLF;HMEC;K562;GM12878;HSMM		chr5:81266444-81268844;chr5:81266844-81268844;chr5:81267444-81268844;chr5:81267244-81268844;chr5:81266644-81268844;chr5:81266844-81268844;chr5:81266644-81269644;chr5:81266644-81269044;chr5:81266844-81268844		-1636/764;-1236/764;-636/764;-836/764;-1436/764;-1236/764;-1436/1564;-1436/964;-1236/764
ENST00000504771	Coding	none	none	none	none	none	none
ENST00000479429	lncRNA (promoter)		HUVEC;NHLF;HMEC;K562;GM12878;NHEK;H1HESC;HSMM;HEPG2		chr21:44299131-44300731;chr21:44298131-44300731;chr21:44297731-44300731;chr21:44297531-44300131;chr21:44297731-44300931;chr21:44298131-44300931;chr21:44298131-44300531;chr21:44298131-44300731;chr21:44297931-44300931		-1106/494;-1106/1494;-1106/1894;-506/2094;-1306/1894;-1306/1494;-906/1494;-1106/1494;-1306/1694
lnc-MMD-2:1	eRNA	HEPG2;HMEC;K562;NHEK		chr17:53403401-53407601;chr17:53404601-53405801;chr17:53404201-53405401;chr17:53404801-53405401		-2449/1751;-649/551;-249/951;-249/351
ENST00000463640	lncRNA (unknown)	none	none	none	none	none	none
ENST00000504775	lncRNA (promoter)		NHEK;H1HESC;NHLF;K562;HUVEC;HEPG2;GM12878;HSMM;HMEC		chr4:109087751-109090551;chr4:109086751-109094751;chr4:109087151-109090751;chr4:109086551-109090751;chr4:109088151-109090751;chr4:109087551-109090351;chr4:109086551-109090751;chr4:109087751-109090551;chr4:109087951-109090551		-1801/999;-6001/1999;-2001/1599;-2001/2199;-2001/599;-1601/1199;-2001/2199;-1801/999;-1801/799
ENST00000274773	Coding		K562;HUVEC;H1HESC;GM12878;HSMM;NHEK;HMEC;NHLF;HEPG2		chr5:180630594-180632994;chr5:180630994-180633794;chr5:180630394-180634794;chr5:180630794-180634794;chr5:180630794-180634794;chr5:180630794-180634994;chr5:180630394-180632794;chr5:180630594-180634794;chr5:180629394-180634994		-822/1578;-1622/1178;-2622/1778;-2622/1378;-2622/1378;-2822/1378;-622/1778;-2622/1578;-2822/2778
lnc-RTP4-5:2	lncRNA (unknown)	none	none	none	none	none	none
lnc-KIAA1614-1:2	lncRNA (unknown)	none	none	none	none	none	none
lnc-KIAA1614-1:3	eRNA	GM12878		chr1:180877177-180878977		-980/820
lnc-KIAA1614-1:1	lncRNA (unknown)	none	none	none	none	none	none
ENST00000273395	Coding		HMEC;HEPG2;H1HESC;GM12878;NHEK;HSMM;HUVEC;NHLF		chr3:112929510-112932310;chr3:112930310-112931710;chr3:112929310-112933110;chr3:112929910-112931710;chr3:112929510-112932710;chr3:112929910-112932110;chr3:112929710-112931910;chr3:112929710-112932310		-1865/935;-1065/335;-2065/1735;-1465/335;-1865/1335;-1465/735;-1665/535;-1665/935
ENST00000536569	Coding		HUVEC;NHEK;HMEC;NHLF;HEPG2;GM12878;K562;HSMM;H1HESC		chr12:27863533-27865133;chr12:27862933-27864933;chr12:27862933-27865333;chr12:27863533-27864933;chr12:27862533-27865333;chr12:27862933-27865133;chr12:27863333-27864933;chr12:27862933-27865133;chr12:27863133-27864933		-222/1378;-822/1178;-822/1578;-222/1178;-1222/1578;-822/1378;-422/1178;-822/1378;-622/1178
ENST00000597220	eRNA	H1HESC;K562;HEPG2;NHEK		chr19:49256788-49260588;chr19:49256988-49259588;chr19:49258188-49258988;chr19:49258588-49258988		-1941/1859;-941/1659;-341/459;-341/59
ENST00000394409	Coding		H1HESC;HSMM;HMEC;NHLF;NHEK		chr5:146256607-146259207;chr5:146256607-146258807;chr5:146257007-146259007;chr5:146256607-146258807;chr5:146256607-146258807		-1002/1598;-602/1598;-802/1198;-602/1598;-602/1598
lnc-RFLNB-5:1	eRNA	HUVEC		chr17:421050-425450		-3698/702
ENST00000274625	Coding		HSMM;H1HESC;HUVEC;HEPG2;NHEK;HMEC;GM12878		chr5:170845795-170847395;chr5:170845395-170850195;chr5:170845795-170848195;chr5:170845395-170847595;chr5:170845595-170847995;chr5:170845995-170848195;chr5:170845795-170847395		-865/735;-1265/3535;-865/1535;-1265/935;-1065/1335;-665/1535;-865/735
ENST00000542793	lncRNA (unknown)	none	none	none	none	none	none
ENST00000542790	lncRNA (promoter)		HSMM;HMEC;H1HESC;HEPG2;NHLF;HUVEC;K562;NHEK;GM12878		chr12:122750047-122752047;chr12:122749847-122752047;chr12:122750047-122752047;chr12:122749647-122752247;chr12:122750047-122752047;chr12:122750047-122751447;chr12:122749847-122751847;chr12:122750047-122752047;chr12:122749647-122752247		-1069/931;-1069/1131;-1069/931;-1269/1331;-1069/931;-469/931;-869/1131;-1069/931;-1269/1331
ENST00000542791	Coding		HUVEC;NHLF;H1HESC;HMEC;GM12878;HEPG2;HSMM;NHEK;K562		chr12:27863533-27865133;chr12:27863533-27864933;chr12:27863133-27864933;chr12:27862933-27865333;chr12:27862933-27865133;chr12:27862533-27865333;chr12:27862933-27865133;chr12:27862933-27864933;chr12:27863333-27864933		-247/1353;-247/1153;-647/1153;-847/1553;-847/1353;-1247/1553;-847/1353;-847/1153;-447/1153
ENST00000542794	Coding		HUVEC;HEPG2;NHLF;NHEK;H1HESC;K562;GM12878;HMEC;HSMM		chr11:61196224-61198424;chr11:61196824-61200224;chr11:61196424-61199024;chr11:61196624-61198624;chr11:61196424-61198624;chr11:61196824-61200424;chr11:61196024-61199224;chr11:61196824-61198824;chr11:61196824-61198824		-1290/910;-690/2710;-1090/1510;-890/1110;-1090/1110;-690/2910;-1490/1710;-690/1310;-690/1310
ENST00000542795	lncRNA (unknown)	none	none	none	none	none	none
ENST00000371222	Coding		K562;GM12878;NHLF;HSMM;H1HESC;HMEC;NHEK;HUVEC		chr1:59247812-59251612;chr1:59247012-59251812;chr1:59245812-59251212;chr1:59247812-59251012;chr1:59246612-59251612;chr1:59246812-59251012;chr1:59246012-59251012;chr1:59247012-59251012		-1613/2187;-1813/2987;-1213/4187;-1013/2187;-1613/3387;-1013/3187;-1013/3987;-1013/2987
ENST00000371220	Coding	none	none	none	none	none	none
ENST00000371221	Coding		GM12878;NHEK;NHLF;HSMM;HEPG2;K562;HMEC;H1HESC;HUVEC		chr10:97415010-97417210;chr10:97415010-97417010;chr10:97415010-97417010;chr10:97415010-97417010;chr10:97413610-97417210;chr10:97415010-97417010;chr10:97415010-97417010;chr10:97415010-97417210;chr10:97415010-97416810		-747/1453;-547/1453;-547/1453;-547/1453;-747/2853;-547/1453;-547/1453;-747/1453;-347/1453
ENST00000371226	Coding		HSMM;NHLF;HUVEC;NHEK;HMEC;GM12878;H1HESC;K562;HEPG2		chr1:59011212-59012812;chr1:59011212-59013012;chr1:59011812-59013012;chr1:59011212-59013012;chr1:59011612-59013012;chr1:59011012-59013212;chr1:59011212-59012812;chr1:59011212-59013012;chr1:59010812-59012812		-340/1260;-540/1260;-540/660;-540/1260;-540/860;-740/1460;-340/1260;-540/1260;-340/1660
ENST00000371227	Coding		GM12878;HSMM;NHLF;HMEC;HUVEC		chr10:97320010-97321810;chr10:97319010-97321610;chr10:97320010-97321610;chr10:97320010-97321810;chr10:97320010-97321610		-675/1125;-475/2125;-475/1125;-675/1125;-475/1125
lnc-ADPRM-7:1	lncRNA (unknown)	none	none	none	none	none	none
ENST00000371225	Coding		H1HESC		chr1:59042212-59043812		-367/1233
ENST00000634997	lncRNA (unknown)	none	none	none	none	none	none
ENST00000426789	Coding	none	none	none	none	none	none
ENST00000464348	lncRNA (promoter)		H1HESC;K562;NHLF;NHEK;HEPG2;HSMM;HUVEC;HMEC;GM12878		chr1:201798177-201799577;chr1:201797377-201801177;chr1:201797577-201799977;chr1:201798177-201799977;chr1:201797977-201799577;chr1:201797177-201799577;chr1:201797777-201800177;chr1:201797777-201799977;chr1:201797577-201801977		-100/1300;-900/2900;-700/1700;-100/1700;-300/1300;-1100/1300;-500/1900;-500/1700;-700/3700
ENST00000464349	lncRNA (unknown)	none	none	none	none	none	none
ENST00000647534	lncRNA (unknown)	none	none	none	none	none	none
ENST00000363883	small-NC	none	none	none	none	none	none
ENST00000464342	lncRNA (promoter)		HUVEC;H1HESC;NHLF;HSMM;K562;HMEC;NHEK;GM12878;HEPG2		chrX:129473319-129474719;chrX:129473319-129474519;chrX:129473119-129474719;chrX:129473119-129474719;chrX:129473119-129474719;chrX:129473319-129474719;chrX:129473319-129474919;chrX:129473119-129474719;chrX:129473119-129474719		-565/835;-565/635;-765/835;-765/835;-765/835;-565/835;-565/1035;-765/835;-765/835
ENST00000557806	Coding		HUVEC;H1HESC;GM12878		chr14:24641160-24641960;chr14:24641160-24642160;chr14:24641160-24642760		-64/736;-64/936;-64/1536
ENST00000464340	lncRNA (promoter)		HMEC;NHEK;HUVEC;HEPG2;HSMM;NHLF;K562;H1HESC;GM12878		chr17:53044801-53046601;chr17:53044401-53047601;chr17:53044001-53046601;chr17:53043601-53047401;chr17:53043801-53047601;chr17:53044201-53047401;chr17:53043601-53047201;chr17:53044601-53047401;chr17:53043601-53047801		-1352/448;-1752/1448;-2152/448;-2552/1248;-2352/1448;-1952/1248;-2552/1048;-1552/1248;-2552/1648
ENST00000464341	eRNA	NHEK;HMEC;H1HESC		chr22:31160000-31160800;chr22:31160200-31160600;chr22:31160000-31160800		-323/477;-123/277;-323/477
ENST00000426784	Coding		HMEC;GM12878;HUVEC;NHLF;H1HESC;NHEK;HEPG2;K562;HSMM		chr1:6760413-6762413;chr1:6760413-6762413;chr1:6761213-6762213;chr1:6760413-6762013;chr1:6760413-6762013;chr1:6760413-6762213;chr1:6760413-6762413;chr1:6761213-6762213;chr1:6760413-6762413		-551/1449;-551/1449;-351/649;-151/1449;-151/1449;-351/1449;-551/1449;-351/649;-551/1449
LINC01490:10	lncRNA (unknown)	none	none	none	none	none	none
lnc-ARSG-2:8	lncRNA (unknown)	none	none	none	none	none	none
ENST00000458856	small-NC	none	none	none	none	none	none
ENST00000622468	Coding	none	none	none	none	none	none
lnc-ATP6V1B2-6:1	eRNA	GM12878		chr8:20880520-20881520		-286/714
lnc-ZNF683-6:4	lncRNA (promoter)		NHEK;HEPG2;K562;GM12878;H1HESC;HSMM;HUVEC;HMEC;NHLF		chr1:26757813-26759813;chr1:26758013-26760213;chr1:26756813-26760013;chr1:26758013-26758613;chr1:26757813-26759613;chr1:26758013-26760013;chr1:26757813-26760013;chr1:26758013-26759613;chr1:26758013-26760213		-1224/776;-1624/576;-1424/1776;-24/576;-1024/776;-1424/576;-1424/776;-1024/576;-1624/576
ENST00000447209	lncRNA (unknown)	none	none	none	none	none	none
LINC00355:8	lncRNA (unknown)	none	none	none	none	none	none
ENST00000371370	Coding		GM12878;HEPG2;H1HESC;NHLF;K562;HSMM;HUVEC;HMEC		chr1:54411612-54413612;chr1:54411612-54413612;chr1:54411612-54413212;chr1:54411612-54413812;chr1:54411612-54412812;chr1:54411612-54413612;chr1:54411612-54413412;chr1:54411612-54413812		-138/1862;-138/1862;-138/1462;-138/2062;-138/1062;-138/1862;-138/1662;-138/2062
lnc-MMRN2-4:1	lncRNA (promoter)		H1HESC;NHLF;HSMM;HMEC;GM12878;K562;HEPG2;NHEK		chr10:88516420-88519620;chr10:88514820-88519420;chr10:88515420-88519420;chr10:88514820-88519220;chr10:88514820-88519620;chr10:88516420-88519220;chr10:88516420-88519620;chr10:88516420-88519420		-2355/845;-2155/2445;-2155/1845;-1955/2445;-2355/2445;-1955/845;-2355/845;-2155/845
ENST00000623272	Coding	none	none	none	none	none	none
ENST00000623274	Coding	none	none	none	none	none	none
ENST00000335879	Coding		GM12878;HEPG2;H1HESC;NHEK;HUVEC;NHLF;HSMM;K562;HMEC		chr22:42949456-42950456;chr22:42949056-42950656;chr22:42949256-42951856;chr22:42949456-42950656;chr22:42949456-42950456;chr22:42949456-42950456;chr22:42949456-42950656;chr22:42949256-42950256;chr22:42949456-42950456		-571/429;-971/629;-771/1829;-571/629;-571/429;-571/429;-571/629;-771/229;-571/429
ENST00000623276	Coding		HUVEC;GM12878;HSMM;NHLF;HEPG2;K562;H1HESC;HMEC;NHEK		chr6:28234821-28235221;chr6:28234021-28236421;chr6:28234421-28236221;chr6:28234021-28236421;chr6:28233821-28236421;chr6:28233621-28235421;chr6:28234421-28236021;chr6:28234221-28236221;chr6:28234221-28236021		-110/290;-910/1490;-510/1290;-910/1490;-1110/1490;-1310/490;-510/1090;-710/1290;-710/1090
ENST00000623279	Coding	none	none	none	none	none	none
LINC00355:1	lncRNA (promoter)		K562;HEPG2		chr13:64648399-64651399;chr13:64648399-64651399		-1255/1745;-1255/1745
LINC00355:2	lncRNA (unknown)	none	none	none	none	none	none
ENST00000371197	Coding	none	none	none	none	none	none
LINC00355:4	lncRNA (promoter)		HEPG2;K562		chr13:64648399-64651399;chr13:64648399-64651399		-1222/1778;-1222/1778
LINC00355:5	lncRNA (promoter)		K562;HEPG2		chr13:64648399-64651399;chr13:64648399-64651399		-1222/1778;-1222/1778
LINC00355:6	lncRNA (promoter)		HEPG2;K562		chr13:64648399-64651399;chr13:64648399-64651399		-1222/1778;-1222/1778
LINC00355:7	lncRNA (promoter)		HEPG2;K562		chr13:64648399-64651399;chr13:64648399-64651399		-1222/1778;-1222/1778
ENST00000507489	Coding		HMEC;H1HESC;HEPG2;K562;NHEK;GM12878;HUVEC;NHLF;HSMM		chr4:47914843-47917643;chr4:47915043-47916643;chr4:47913243-47917643;chr4:47915043-47917443;chr4:47915043-47916643;chr4:47913243-47916643;chr4:47915043-47916643;chr4:47915043-47916643;chr4:47915043-47917243		-1087/1713;-87/1513;-1087/3313;-887/1513;-87/1513;-87/3313;-87/1513;-87/1513;-687/1513
ENST00000507488	Coding		K562;GM12878		chr3:130568710-130571510;chr3:130569310-130572510		-735/2065;-135/3065
ENST00000557722	Coding		GM12878;NHLF;HMEC;H1HESC;K562;HUVEC;NHEK;HEPG2;HSMM		chr14:100840647-100844047;chr14:100840247-100844247;chr14:100841047-100843847;chr14:100841247-100843847;chr14:100840447-100843847;chr14:100841847-100842847;chr14:100841847-100843647;chr14:100841247-100844247;chr14:100840847-100844247		-1399/2001;-1599/2401;-1199/1601;-1199/1401;-1199/2201;-199/801;-999/801;-1599/1401;-1599/1801
ENST00000507481	Coding	none	none	none	none	none	none
PGM5P4-AS1:5	lncRNA (promoter)		H1HESC;NHEK;HSMM;NHLF;HUVEC		chr2:114298530-114300330;chr2:114298130-114300530;chr2:114298330-114300730;chr2:114298330-114301530;chr2:114298130-114300930		-81/1719;-281/2119;-481/1919;-1281/1919;-681/2119
ENST00000507485	lncRNA (promoter)		NHEK;GM12878;K562;HMEC;HUVEC;H1HESC;HSMM;NHLF;HEPG2		chr4:152020750-152022150;chr4:152019750-152024750;chr4:152020350-152022150;chr4:152020350-152023950;chr4:152019950-152021750;chr4:152020150-152022750;chr4:152020150-152023150;chr4:152020150-152023150;chr4:152019950-152023750		-30/1370;-1030/3970;-430/1370;-430/3170;-830/970;-630/1970;-630/2370;-630/2370;-830/2970
ENST00000507484	Coding		HEPG2		chr4:100138777-100140577		-246/1554
ENST00000507487	lncRNA (promoter)		H1HESC;HSMM;NHEK;GM12878;HEPG2;NHLF;HMEC;HUVEC		chr5:95996644-95999844;chr5:95997044-95999644;chr5:95997644-95999844;chr5:95996644-96000044;chr5:95996644-95999444;chr5:95997444-96000444;chr5:95997644-96001044;chr5:95996844-95999844		-1463/1737;-1063/1537;-463/1737;-1463/1937;-1463/1337;-663/2337;-463/2937;-1263/1737
ENST00000557724	Coding		K562;NHEK;H1HESC;GM12878;HEPG2;HUVEC;HSMM;NHLF;HMEC		chr14:88851047-88852847;chr14:88851047-88852847;chr14:88851247-88852847;chr14:88851047-88853047;chr14:88851047-88853047;chr14:88851047-88853047;chr14:88851047-88853047;chr14:88851047-88853247;chr14:88851247-88853047		-970/830;-970/830;-770/830;-970/1030;-970/1030;-970/1030;-970/1030;-970/1230;-770/1030
ENST00000621691	small-NC	none	none	none	none	none	none
lnc-RNASE1-2:1	eRNA	GM12878;HEPG2;K562;H1HESC;HUVEC		chr14:21265960-21268760;chr14:21267760-21268560;chr14:21264960-21269960;chr14:21267760-21268560;chr14:21266560-21271960		-652/2148;-452/348;-1852/3148;-452/348;-3852/1548
ENST00000621695	eRNA	HUVEC		chr9:15524400-15525600		-895/305
PGM5P4-AS1:7	lncRNA (promoter)		NHEK;NHLF;HSMM;H1HESC;HUVEC		chr2:114298130-114300530;chr2:114298330-114301530;chr2:114298330-114300730;chr2:114298530-114300330;chr2:114298130-114300930		-288/2112;-1288/1912;-488/1912;-88/1712;-688/2112
ENST00000621697	Coding		HMEC		chr11:18154024-18154224		-135/65
ENST00000588242	lncRNA (unknown)	none	none	none	none	none	none
ENST00000621699	small-NC	none	none	none	none	none	none
ENST00000557726	Coding		NHLF;HUVEC;NHEK;H1HESC;HSMM;GM12878;HEPG2;K562;HMEC		chr14:68161247-68162647;chr14:68161847-68162847;chr14:68161047-68162847;chr14:68161247-68162847;chr14:68161247-68162847;chr14:68161247-68162847;chr14:68161447-68163247;chr14:68161047-68162847;chr14:68161047-68162847		-166/1234;-366/634;-366/1434;-366/1234;-366/1234;-366/1234;-766/1034;-366/1434;-366/1434
ENST00000425952	lncRNA (unknown)	none	none	none	none	none	none
ENST00000505428	Coding	none	none	none	none	none	none
ENST00000462598	Coding	none	none	none	none	none	none
ENST00000557728	eRNA	K562		chr14:21490160-21491960		-1568/232
ENST00000505421	lncRNA (unknown)	none	none	none	none	none	none
ENST00000505420	Coding	none	none	none	none	none	none
ENST00000462597	lncRNA (unknown)	none	none	none	none	none	none
ENST00000462596	lncRNA (unknown)	none	none	none	none	none	none
ENST00000462591	lncRNA (unknown)	none	none	none	none	none	none
ENST00000462590	lncRNA (unknown)	none	none	none	none	none	none
ENST00000462593	lncRNA (unknown)	none	none	none	none	none	none
ENST00000505426	Coding		NHLF;NHEK;HSMM;HMEC;GM12878;HUVEC		chr19:54056988-54058988;chr19:54057188-54058988;chr19:54056988-54058788;chr19:54057588-54058788;chr19:54056988-54058788;chr19:54056988-54058788		-1753/247;-1553/247;-1753/47;-1153/47;-1753/47;-1753/47
ENST00000509072	Coding	none	none	none	none	none	none
ENST00000396218	Coding		NHLF;HUVEC;HSMM		chr8:93073024-93075224;chr8:93073624-93075224;chr8:93074224-93075224		-33/2167;-33/1567;-33/967
ENST00000479428	small-NC	none	none	none	none	none	none
ENST00000290942	Coding		NHLF;H1HESC;HUVEC;HSMM;HEPG2;K562;NHEK		chr16:67426699-67427699;chr16:67426699-67430099;chr16:67426899-67428899;chr16:67426299-67427499;chr16:67426699-67427899;chr16:67426899-67427899;chr16:67426699-67428099		-278/722;-2678/722;-1478/522;-78/1122;-478/722;-478/522;-678/722
lnc-CCDC175-1:2	lncRNA (unknown)	none	none	none	none	none	none
ENST00000484124	eRNA	H1HESC		chr2:200288555-200289155		-517/83
ENST00000290949	Coding		HEPG2;HUVEC;HSMM;NHEK		chr16:67512899-67515899;chr16:67514299-67515299;chr16:67514099-67515299;chr16:67514099-67516499		-759/2241;-159/841;-159/1041;-1359/1041
ENST00000458943	small-NC	none	none	none	none	none	none
lnc-ZNF583-4:11	lncRNA (promoter)		K562;HMEC;HSMM;HUVEC;GM12878;NHEK;HEPG2;NHLF;H1HESC		chr19:56879388-56880388;chr19:56879188-56880788;chr19:56878988-56880588;chr19:56879188-56880988;chr19:56879188-56880788;chr19:56879188-56881188;chr19:56878988-56880988;chr19:56879188-56880988;chr19:56878988-56880988		-370/630;-570/1030;-770/830;-570/1230;-570/1030;-570/1430;-770/1230;-570/1230;-770/1230
ENST00000425959	lncRNA (unknown)	none	none	none	none	none	none
lnc-RNASE1-2:3	eRNA	HUVEC;HEPG2;H1HESC		chr14:21174560-21176360;chr14:21175160-21176160;chr14:21174360-21176360		-1081/719;-881/119;-1081/919
ENST00000332249	Coding	none	none	none	none	none	none
ENST00000463920	lncRNA (promoter)		GM12878;K562;NHLF;H1HESC;HUVEC;NHEK;HMEC;HEPG2;HSMM		chr1:154598776-154601176;chr1:154598976-154601776;chr1:154598976-154600976;chr1:154598976-154600776;chr1:154598976-154600576;chr1:154598776-154600976;chr1:154599176-154600976;chr1:154599376-154601176;chr1:154599376-154600976		-714/1686;-1314/1486;-514/1486;-314/1486;-114/1486;-514/1686;-514/1286;-714/1086;-514/1086
ENST00000484125	lncRNA (promoter)	HEPG2	HMEC;H1HESC;HSMM;GM12878;NHLF;NHEK;HUVEC;K562	chr2:258200-264600	chr2:263000-264600;chr2:263000-264600;chr2:263400-266000;chr2:263600-266800;chr2:263200-266200;chr2:263000-264600;chr2:263400-266200;chr2:264000-266200	-5940/460	-1140/460;-1140/460;-740/1860;-540/2660;-940/2060;-1140/460;-740/2060;-140/2060
ENST00000370571	Coding		H1HESC;NHEK;NHLF;GM12878;HUVEC;HSMM;HMEC		chr1:86620212-86623412;chr1:86620212-86622812;chr1:86621012-86622612;chr1:86621012-86622612;chr1:86620612-86622812;chr1:86621412-86622612;chr1:86620212-86622612		-966/2234;-366/2234;-166/1434;-166/1434;-366/1834;-166/1034;-166/2234
ENST00000370570	Coding		GM12878		chr6:70500279-70501879		-1322/278
ENST00000370573	Coding		NHEK		chrX:138723934-138725334		-657/743
ENST00000370575	Coding		HEPG2;HMEC;NHEK;K562;HUVEC;NHLF;H1HESC;HSMM		chr10:100174010-100175610;chr10:100174010-100175210;chr10:100174210-100175410;chr10:100174410-100175210;chr10:100174010-100175210;chr10:100173810-100175010;chr10:100174210-100175210;chr10:100173810-100175410		-669/931;-269/931;-469/731;-269/531;-269/931;-69/1131;-269/731;-469/1131
ENST00000370574	Coding		HUVEC;NHLF;HMEC;GM12878;HEPG2;H1HESC;NHEK;K562;HSMM		chr1:86173812-86175012;chr1:86171812-86174812;chr1:86172212-86175012;chr1:86171812-86174812;chr1:86172412-86175212;chr1:86172412-86174612;chr1:86172212-86175012;chr1:86172012-86174612;chr1:86172412-86174812		-911/289;-711/2289;-911/1889;-711/2289;-1111/1689;-511/1689;-911/1889;-511/2089;-711/1689
ENST00000370577	Coding		HSMM;NHLF;HUVEC;NHEK;HEPG2;HMEC		chr6:70505479-70507679;chr6:70505479-70507079;chr6:70505679-70507279;chr6:70505479-70507079;chr6:70505279-70507479;chr6:70505879-70507479		-676/1524;-76/1524;-276/1324;-76/1524;-476/1724;-476/1124
ENST00000370576	Coding		NHEK		chrX:138723934-138725334		-447/953
ENST00000516868	small-NC	none	none	none	none	none	none
ENST00000466199	lncRNA (unknown)	none	none	none	none	none	none
lnc-C1orf21-4:1	lncRNA (unknown)	none	none	none	none	none	none
lnc-USP3-3:1	eRNA	K562;HEPG2;GM12878		chr15:63779947-63780347;chr15:63779947-63780547;chr15:63763547-63780947		-214/186;-214/386;-16614/786
ENST00000464255	lncRNA (promoter)	H1HESC	HMEC;NHEK;HEPG2;HSMM;NHLF;HUVEC;K562;GM12878	chr2:219265556-219266156	chr2:219264756-219266556;chr2:219264756-219266556;chr2:219262756-219265956;chr2:219262756-219266556;chr2:219264756-219266756;chr2:219264756-219266356;chr2:219262556-219265956;chr2:219264756-219266756	-335/265	-1135/665;-1135/665;-3135/65;-3135/665;-1135/865;-1135/465;-3335/65;-1135/865
LINC01706:7	eRNA	NHEK;HMEC		chr20:7325800-7329600;chr20:7326400-7329800		-2313/1487;-1713/1687
LINC01706:6	eRNA	HMEC;NHEK		chr20:7326400-7329800;chr20:7325800-7329600		-1713/1687;-2313/1487
LINC01706:5	eRNA	HMEC;NHEK		chr20:7326400-7329800;chr20:7325800-7329600		-1679/1721;-2279/1521
ENST00000430546	lncRNA (unknown)	none	none	none	none	none	none
lnc-NTSR2-1:2	lncRNA (unknown)	none	none	none	none	none	none
lnc-NTSR2-1:3	lncRNA (unknown)	none	none	none	none	none	none
lnc-NTSR2-1:1	lncRNA (unknown)	none	none	none	none	none	none
lnc-FOXG1-6:17	eRNA	K562		chr14:30118649-30122849		-3365/835
ENST00000375040	Coding		GM12878;HEPG2		chr6:32155422-32161822;chr6:32160422-32160822		-1139/5261;-139/261
lnc-GLRX5-5:2	eRNA	HMEC;GM12878;H1HESC;HEPG2		chr14:95756847-95759247;chr14:95758847-95759047;chr14:95757447-95759247;chr14:95758247-95759447		-2174/226;-174/26;-1574/226;-774/426
lnc-MYOM2-8:1	lncRNA (unknown)	none	none	none	none	none	none
lnc-ANGPT2-2:19	lncRNA (promoter)		HEPG2;HUVEC;NHLF;GM12878;NHEK;K562;HMEC;HSMM;H1HESC		chr8:6262792-6265392;chr8:6262992-6264992;chr8:6262992-6265392;chr8:6262392-6266392;chr8:6262792-6265592;chr8:6262792-6265792;chr8:6262392-6265792;chr8:6262992-6265392;chr8:6262992-6265192		-1323/1277;-923/1077;-1323/1077;-2323/1677;-1523/1277;-1723/1277;-1723/1677;-1323/1077;-1123/1077
lnc-ANGPT2-2:18	lncRNA (promoter)		K562;GM12878;NHEK;HEPG2;H1HESC;HMEC;NHLF;HUVEC;HSMM		chr8:6262792-6265792;chr8:6262392-6266392;chr8:6262792-6265592;chr8:6262792-6265392;chr8:6262992-6265192;chr8:6262392-6265792;chr8:6262992-6265392;chr8:6262992-6264992;chr8:6262992-6265392		-1145/1855;-1745/2255;-945/1855;-745/1855;-545/1655;-1145/2255;-745/1655;-345/1655;-745/1655
lnc-ZNF16-3:1	eRNA	K562		chr8:146231196-146232996		-1704/96
lnc-GNLY-1:1	eRNA	HSMM;K562;NHLF		chr2:85935689-85939089;chr2:85936489-85940489;chr2:85938089-85938889		-3056/344;-2256/1744;-656/144
lnc-AGT-6:8	lncRNA (unknown)	none	none	none	none	none	none
lnc-AGT-6:9	lncRNA (unknown)	none	none	none	none	none	none
lnc-AGT-6:6	lncRNA (unknown)	none	none	none	none	none	none
lnc-AGT-6:7	lncRNA (unknown)	none	none	none	none	none	none
lnc-AGT-6:4	lncRNA (unknown)	none	none	none	none	none	none
lnc-AGT-6:5	eRNA	HEPG2		chr1:230930977-230931777		-539/261
lnc-AGT-6:2	lncRNA (unknown)	none	none	none	none	none	none
lnc-AGT-6:3	lncRNA (unknown)	none	none	none	none	none	none
lnc-ANGPT2-2:17	lncRNA (promoter)		GM12878;HUVEC;K562;HSMM;NHEK;HMEC;H1HESC;NHLF;HEPG2		chr8:6262392-6266392;chr8:6262992-6264992;chr8:6262792-6265792;chr8:6262992-6265392;chr8:6262792-6265592;chr8:6262392-6265792;chr8:6262992-6265192;chr8:6262992-6265392;chr8:6262792-6265392		-1745/2255;-345/1655;-1145/1855;-745/1655;-945/1855;-1145/2255;-545/1655;-745/1655;-745/1855
lnc-ANGPT2-2:16	lncRNA (promoter)		H1HESC;HSMM;HMEC;K562;GM12878;NHEK;HEPG2;NHLF;HUVEC		chr8:6262992-6265192;chr8:6262992-6265392;chr8:6262392-6265792;chr8:6262792-6265792;chr8:6262392-6266392;chr8:6262792-6265592;chr8:6262792-6265392;chr8:6262992-6265392;chr8:6262992-6264992		-545/1655;-745/1655;-1145/2255;-1145/1855;-1745/2255;-945/1855;-745/1855;-745/1655;-345/1655
ENST00000582994	eRNA	GM12878		chr9:15232400-15233000		-558/42
ENST00000582995	Coding		HUVEC;K562;NHEK;HMEC;GM12878;H1HESC;HSMM;HEPG2;NHLF		chr17:57229818-57233418;chr17:57228618-57234218;chr17:57230018-57234018;chr17:57230018-57234618;chr17:57233018-57235818;chr17:57231018-57234218;chr17:57230418-57234418;chr17:57233018-57235018;chr17:57230018-57234418		-3289/311;-4489/1111;-3089/911;-3089/1511;-89/2711;-2089/1111;-2689/1311;-89/1911;-3089/1311
ENST00000582997	Coding	none	none	none	none	none	none
ENST00000582991	Coding		HMEC;HUVEC;NHEK;NHLF;HEPG2;GM12878;HSMM;H1HESC		chr17:19552008-19554408;chr17:19552008-19553208;chr17:19551608-19554008;chr17:19551008-19553208;chr17:19551808-19554608;chr17:19551408-19553408;chr17:19551608-19553408;chr17:19551008-19553208		-28/2372;-28/1172;-428/1972;-1028/1172;-228/2572;-628/1372;-428/1372;-1028/1172
ENST00000582992	Coding	none	none	none	none	none	none
ENST00000582993	lncRNA (promoter)		K562;NHEK;NHLF;HUVEC;H1HESC;HSMM;GM12878;HMEC;HEPG2		chr17:72771205-72773805;chr17:72771405-72773805;chr17:72771405-72773605;chr17:72772205-72773805;chr17:72771405-72773605;chr17:72771405-72773605;chr17:72771205-72773805;chr17:72771405-72773805;chr17:72772005-72773805		-1299/1301;-1299/1101;-1099/1101;-1299/301;-1099/1101;-1099/1101;-1299/1301;-1299/1101;-1299/501
ENST00000351488	Coding		HMEC;HUVEC;HEPG2;HSMM;NHLF;H1HESC;GM12878;K562;NHEK		chr22:30279000-30280800;chr22:30278800-30280600;chr22:30278800-30280800;chr22:30278800-30280800;chr22:30278800-30280800;chr22:30279000-30280200;chr22:30279200-30280600;chr22:30279200-30280400;chr22:30279200-30280600		-202/1598;-402/1398;-402/1598;-402/1598;-402/1598;-202/998;-2/1398;-2/1198;-2/1398
lnc-LRRTM4-4:1	eRNA	HEPG2;K562	H1HESC	chr2:77820092-77820692;chr2:77819892-77820492	chr2:77819892-77820492	-247/353;-47/553	-47/553
ENST00000620560	lncRNA (promoter)		K562		chr6:49915841-49918241		-1084/1316
ENST00000495292	eRNA	HEPG2;NHLF;GM12878;HUVEC		chr10:14611794-14615394;chr10:14612994-14616794;chr10:14613594-14615394;chr10:14612994-14632594		-1240/2360;-2640/1160;-1240/560;-18440/1160
ENST00000620565	Coding		NHLF;NHEK;HMEC;K562;GM12878;HUVEC;HEPG2;H1HESC;HSMM		chr19:4909400-4910600;chr19:4909400-4910600;chr19:4909200-4910600;chr19:4909200-4910600;chr19:4909200-4911400;chr19:4909200-4910400;chr19:4909400-4911400;chr19:4909200-4911000;chr19:4909200-4910600		-42/1158;-42/1158;-242/1158;-242/1158;-242/1958;-242/958;-42/1958;-242/1558;-242/1158
ENST00000492899	eRNA	K562		chr6:31659021-31661421		-1350/1050
ENST00000492898	lncRNA (unknown)	none	none	none	none	none	none
ENST00000492897	lncRNA (promoter)	HMEC	HSMM;GM12878;NHLF;NHEK	chr17:46669601-46670401	chr17:46669401-46671401;chr17:46669601-46671801;chr17:46665001-46671201;chr17:46669601-46671801	-74/726	-274/1726;-74/2126;-4674/1526;-74/2126
ENST00000492896	lncRNA (unknown)	none	none	none	none	none	none
ENST00000492895	lncRNA (unknown)	none	none	none	none	none	none
ENST00000492893	lncRNA (promoter)		NHEK;HUVEC;NHLF;HSMM;GM12878;K562;H1HESC;HEPG2;HMEC		chr3:47843796-47845796;chr3:47844196-47845796;chr3:47843796-47845796;chr3:47843396-47845996;chr3:47843596-47845796;chr3:47844196-47845796;chr3:47843796-47845796;chr3:47842996-47845996;chr3:47843996-47845796		-819/1181;-419/1181;-819/1181;-1219/1381;-1019/1181;-419/1181;-819/1181;-1619/1381;-619/1181
ENST00000343631	Coding		HUVEC;HMEC;GM12878;NHLF;HEPG2;HSMM;NHEK;K562;H1HESC		chr11:44116824-44118424;chr11:44116824-44118824;chr11:44116824-44118624;chr11:44117024-44118624;chr11:44116824-44118624;chr11:44117024-44118424;chr11:44116824-44119024;chr11:44116824-44118624;chr11:44117024-44118424		-949/651;-949/1051;-949/851;-749/851;-949/851;-749/651;-949/1251;-949/851;-749/651
ENST00000492891	Coding		K562;HMEC;H1HESC;GM12878;NHEK;HEPG2;HSMM;HUVEC;NHLF		chr7:115849964-115851964;chr7:115850364-115854164;chr7:115850564-115851764;chr7:115850164-115854164;chr7:115849964-115852964;chr7:115850564-115852364;chr7:115850364-115851364;chr7:115850164-115851764;chr7:115850364-115853964		-639/1361;-239/3561;-39/1161;-439/3561;-639/2361;-39/1761;-239/761;-439/1161;-239/3361
ENST00000492890	eRNA	HSMM;HUVEC;H1HESC;K562	HEPG2	chr9:35563600-35568200;chr9:35563200-35564400;chr9:35563200-35564200;chr9:35563600-35564200	chr9:35563600-35564400	-4329/271;-529/671;-329/671;-329/271	-529/271
lnc-WASHC2A-2:1	lncRNA (unknown)	none	none	none	none	none	none
ENST00000532695	Coding		NHEK;HEPG2;HMEC;K562;GM12878;NHLF;HSMM;H1HESC;HUVEC		chr12:123009647-123013247;chr12:123007847-123013047;chr12:123009647-123012647;chr12:123009247-123013447;chr12:123008247-123012847;chr12:123008647-123013247;chr12:123009047-123013247;chr12:123009447-123012847;chr12:123009647-123012247		-1700/1900;-1500/3700;-1100/1900;-1900/2300;-1300/3300;-1700/2900;-1700/2500;-1300/2100;-700/1900
ENST00000407192	Coding	none	none	none	none	none	none
lnc-NCOA3-4:1	lncRNA (unknown)	none	none	none	none	none	none
ENST00000532690	eRNA	HMEC		chr11:19296624-19300024		-3208/192
ENST00000532691	lncRNA (unknown)	none	none	none	none	none	none
ENST00000532692	Coding		GM12878;NHEK;NHLF;K562;HUVEC;HEPG2;HMEC;HSMM;H1HESC		chr11:124542590-124544590;chr11:124542790-124544590;chr11:124542590-124544190;chr11:124542990-124544590;chr11:124542590-124544190;chr11:124542390-124544590;chr11:124542590-124544790;chr11:124542790-124544790;chr11:124542790-124544590		-1150/850;-950/850;-1150/450;-750/850;-1150/450;-1350/850;-1150/1050;-950/1050;-950/850
ENST00000461599	lncRNA (promoter)		K562		chr3:148705310-148705510		-55/145
ENST00000515762	lncRNA (promoter)		NHEK;HUVEC;K562;HMEC;NHLF;GM12878;HSMM;H1HESC;HEPG2		chr5:10441200-10442800;chr5:10441000-10442800;chr5:10441600-10442800;chr5:10441000-10442600;chr5:10441200-10442800;chr5:10441200-10443000;chr5:10441200-10442400;chr5:10441400-10443000;chr5:10441000-10442800		-866/734;-1066/734;-466/734;-1066/534;-866/734;-866/934;-866/334;-666/934;-1066/734
ENST00000573773	lncRNA (unknown)	none	none	none	none	none	none
ENST00000538971	eRNA	NHLF;H1HESC;GM12878		chr12:1192139-1193339;chr12:1192139-1192939;chr12:1189139-1192739		-168/1032;-168/632;-3168/432
ENST00000592977	Coding		HMEC;K562;HUVEC;HEPG2;NHEK;GM12878;H1HESC;HSMM;NHLF		chr18:11907400-11909600;chr18:11907200-11909400;chr18:11907600-11909800;chr18:11907400-11909800;chr18:11907400-11909600;chr18:11907000-11909400;chr18:11907000-11909200;chr18:11907200-11909400;chr18:11907600-11909800		-1328/872;-1128/1072;-1528/672;-1528/872;-1328/872;-1128/1272;-928/1272;-1128/1072;-1528/672
lnc-NCOA3-4:7	eRNA	HUVEC		chr20:46427193-46428393		-603/597
ENST00000597229	Coding		GM12878;HSMM;HEPG2		chr19:7580600-7581800;chr19:7580800-7582200;chr19:7580400-7582200		-404/796;-204/1196;-604/1196
lnc-NUDT12-3:7	lncRNA (unknown)	none	none	none	none	none	none
ENST00000456752	lncRNA (unknown)	none	none	none	none	none	none
lnc-PTPRC-9:1	lncRNA (unknown)	none	none	none	none	none	none
ENST00000592937	lncRNA (promoter)	NHLF	HUVEC;NHEK;HSMM;HMEC;K562;H1HESC;GM12878;HEPG2	chr19:2475800-2476200	chr19:2474800-2477800;chr19:2474800-2479200;chr19:2474800-2479800;chr19:2475200-2479200;chr19:2474400-2477000;chr19:2474800-2480200;chr19:2474800-2479400;chr19:2475000-2478200	-325/75	-1325/1675;-1325/3075;-1325/3675;-925/3075;-1725/875;-1325/4075;-1325/3275;-1125/2075
ENST00000536279	Coding	none	none	none	none	none	none
ENST00000519471	Coding	none	none	none	none	none	none
ENST00000479512	lncRNA (promoter)		K562;NHEK;H1HESC;HMEC;HUVEC;HSMM;NHLF;GM12878;HEPG2		chr3:50387196-50388796;chr3:50387796-50388596;chr3:50387596-50388996;chr3:50387196-50389396;chr3:50387396-50389396;chr3:50386996-50389396;chr3:50387196-50389396;chr3:50388196-50389396;chr3:50386996-50389596		-599/1001;-399/401;-799/601;-1199/1001;-1199/801;-1199/1201;-1199/1001;-1199/1;-1399/1201
ENST00000553808	lncRNA (promoter)	NHEK;HUVEC	H1HESC;K562;HMEC;HSMM;GM12878;NHLF;HEPG2	chr14:100841047-100841847;chr14:100840447-100841847	chr14:100841247-100843847;chr14:100840447-100843847;chr14:100841047-100843847;chr14:100840847-100844247;chr14:100840647-100844047;chr14:100840247-100844247;chr14:100841247-100844247	-37/763;-37/1363	-2037/563;-2037/1363;-2037/763;-2437/963;-2237/1163;-2437/1563;-2437/563
lnc-NUDT12-3:2	lncRNA (unknown)	none	none	none	none	none	none
ENST00000553804	Coding		NHEK;HMEC;H1HESC;HSMM;HEPG2;GM12878;K562;HUVEC;NHLF		chr12:56101133-56102533;chr12:56101133-56102333;chr12:56099933-56101533;chr12:56099133-56102333;chr12:56100933-56102133;chr12:56100933-56102933;chr12:56100733-56102133;chr12:56101133-56102133;chr12:56098533-56102533		-1048/352;-848/352;-48/1552;-848/2352;-648/552;-1448/552;-648/752;-648/352;-1048/2952
ENST00000503484	lncRNA (promoter)	HUVEC	NHEK;HSMM;H1HESC;K562;GM12878;NHLF;HEPG2;HMEC	chr5:43601243-43603043	chr5:43602643-43604643;chr5:43601843-43604643;chr5:43602443-43604443;chr5:43601043-43603643;chr5:43601243-43604843;chr5:43602243-43605043;chr5:43601243-43604243;chr5:43602243-43604443	-4/1796	-1604/396;-1604/1196;-1404/596;-604/1996;-1804/1796;-2004/796;-1204/1796;-1404/796
ENST00000553807	eRNA	HMEC		chr14:104175047-104179047		-3884/116
ENST00000592976	Coding		HUVEC;K562;H1HESC;NHLF;NHEK;HEPG2;GM12878;HMEC;HSMM		chr18:13725200-13728000;chr18:13724400-13728200;chr18:13725200-13727600;chr18:13725000-13728000;chr18:13725000-13728000;chr18:13723800-13728600;chr18:13723200-13729000;chr18:13723800-13728200;chr18:13725600-13728000		-1415/1385;-1615/2185;-1015/1385;-1415/1585;-1415/1585;-2015/2785;-2415/3385;-1615/2785;-1415/985
ENST00000503480	eRNA	K562		chr8:38061043-38062443		-687/713
ENST00000553802	Coding		NHLF;HMEC;GM12878;NHEK;H1HESC;HUVEC;HSMM;HEPG2		chr14:93213847-93215447;chr14:93214047-93215647;chr14:93213447-93215447;chr14:93213847-93215647;chr14:93214047-93215447;chr14:93214647-93215447;chr14:93214047-93215647;chr14:93213447-93215647		-475/1125;-675/925;-475/1525;-675/1125;-475/925;-475/325;-675/925;-675/1525
ENST00000553803	lncRNA (unknown)	none	none	none	none	none	none
FAM230B:4	lncRNA (unknown)	none	none	none	none	none	none
FAM230B:5	lncRNA (unknown)	none	none	none	none	none	none
FAM230B:7	eRNA	HMEC		chr22:21523800-21524400		-301/299
FAM230B:8	eRNA	HMEC		chr22:21523800-21524400		-353/247
FAM230B:9	eRNA	HMEC		chr22:21523800-21524400		-434/166
ENST00000438715	Coding	none	none	none	none	none	none
ENST00000438716	Coding	none	none	none	none	none	none
ENST00000438717	Coding	none	none	none	none	none	none
ZBED3-AS1:73	lncRNA (promoter)		H1HESC;NHLF;NHEK;HMEC;HEPG2;GM12878;HUVEC;HSMM		chr5:76381844-76383844;chr5:76382244-76383644;chr5:76382044-76383644;chr5:76382244-76383644;chr5:76381644-76384244;chr5:76382044-76383644;chr5:76381844-76383044;chr5:76382244-76383644		-993/1007;-593/807;-793/807;-593/807;-1193/1407;-793/807;-993/207;-593/807
ZBED3-AS1:72	lncRNA (promoter)		NHEK;HUVEC;HSMM;GM12878;H1HESC;HMEC;HEPG2;NHLF		chr5:76382044-76383644;chr5:76381844-76383044;chr5:76382244-76383644;chr5:76382044-76383644;chr5:76381844-76383844;chr5:76382244-76383644;chr5:76381644-76384244;chr5:76382244-76383644		-782/818;-982/218;-582/818;-782/818;-982/1018;-582/818;-1182/1418;-582/818
ZBED3-AS1:71	lncRNA (promoter)		H1HESC;NHEK;HEPG2;HSMM;HUVEC;GM12878;HMEC;NHLF		chr5:76381844-76383844;chr5:76382044-76383644;chr5:76381644-76384244;chr5:76382244-76383644;chr5:76381844-76383044;chr5:76382044-76383644;chr5:76382244-76383644;chr5:76382244-76383644		-982/1018;-782/818;-1182/1418;-582/818;-982/218;-782/818;-582/818;-582/818
ZBED3-AS1:70	lncRNA (promoter)		NHEK;H1HESC;NHLF;GM12878;HSMM;HMEC;HEPG2;HUVEC		chr5:76382044-76383644;chr5:76381844-76383844;chr5:76382244-76383644;chr5:76382044-76383644;chr5:76382244-76383644;chr5:76382244-76383644;chr5:76381644-76384244;chr5:76381844-76383044		-782/818;-982/1018;-582/818;-782/818;-582/818;-582/818;-1182/1418;-982/218
ZBED3-AS1:77	lncRNA (promoter)		H1HESC;NHLF;NHEK;HMEC;HEPG2;HUVEC;GM12878;HSMM		chr5:76381844-76383844;chr5:76382244-76383644;chr5:76382044-76383644;chr5:76382244-76383644;chr5:76381644-76384244;chr5:76381844-76383044;chr5:76382044-76383644;chr5:76382244-76383644		-1093/907;-693/707;-893/707;-693/707;-1293/1307;-1093/107;-893/707;-693/707
ZBED3-AS1:76	lncRNA (promoter)		HUVEC;H1HESC;HSMM;NHLF;HEPG2;NHEK;HMEC;GM12878		chr5:76381844-76383044;chr5:76381844-76383844;chr5:76382244-76383644;chr5:76382244-76383644;chr5:76381644-76384244;chr5:76382044-76383644;chr5:76382244-76383644;chr5:76382044-76383644		-1064/136;-1064/936;-664/736;-664/736;-1264/1336;-864/736;-664/736;-864/736
ZBED3-AS1:75	lncRNA (promoter)		NHEK;HSMM;NHLF;HEPG2;GM12878;HUVEC;H1HESC;HMEC		chr5:76382044-76383644;chr5:76382244-76383644;chr5:76382244-76383644;chr5:76381644-76384244;chr5:76382044-76383644;chr5:76381844-76383044;chr5:76381844-76383844;chr5:76382244-76383644		-801/799;-601/799;-601/799;-1201/1399;-801/799;-1001/199;-1001/999;-601/799
ZBED3-AS1:74	lncRNA (promoter)		HEPG2;HMEC;GM12878;NHLF;HUVEC;H1HESC;NHEK;HSMM		chr5:76381644-76384244;chr5:76382244-76383644;chr5:76382044-76383644;chr5:76382244-76383644;chr5:76381844-76383044;chr5:76381844-76383844;chr5:76382044-76383644;chr5:76382244-76383644		-1194/1406;-594/806;-794/806;-594/806;-994/206;-994/1006;-794/806;-594/806
ENST00000549855	Coding	none	none	none	none	none	none
ZBED3-AS1:79	lncRNA (promoter)	HUVEC	GM12878;NHEK;HEPG2;H1HESC;HMEC;NHLF;HSMM	chr5:76383044-76384044	chr5:76382044-76383644;chr5:76382044-76383644;chr5:76381644-76384244;chr5:76381844-76383844;chr5:76382244-76383644;chr5:76382244-76383644;chr5:76382244-76383644	-337/663	-1337/263;-1337/263;-1737/863;-1537/463;-1137/263;-1137/263;-1137/263
ZBED3-AS1:78	lncRNA (promoter)	HUVEC	H1HESC;HSMM;GM12878;NHEK;NHLF;HEPG2;HMEC	chr5:76383044-76384044	chr5:76381844-76383844;chr5:76382244-76383644;chr5:76382044-76383644;chr5:76382044-76383644;chr5:76382244-76383644;chr5:76381644-76384244;chr5:76382244-76383644	-267/733	-1467/533;-1067/333;-1267/333;-1267/333;-1067/333;-1667/933;-1067/333
ENST00000549850	Coding		HEPG2;NHEK;K562;HMEC;GM12878;NHLF;HSMM;HUVEC		chr14:31924849-31927049;chr14:31925449-31927249;chr14:31925049-31927449;chr14:31925249-31927049;chr14:31925649-31927449;chr14:31925649-31927249;chr14:31925249-31927049;chr14:31925649-31927249		-355/1845;-555/1245;-755/1645;-355/1445;-755/1045;-555/1045;-355/1445;-555/1045
ENST00000549851	Coding	none	none	none	none	none	none
ENST00000439449	lncRNA (unknown)	none	none	none	none	none	none
ENST00000461595	lncRNA (unknown)	none	none	none	none	none	none
lnc-PLA2G7-1:2	lncRNA (unknown)	none	none	none	none	none	none
lnc-PLA2G7-1:1	lncRNA (unknown)	none	none	none	none	none	none
ENST00000431630	Coding		K562;HMEC;H1HESC;HUVEC;HSMM;NHEK;GM12878;HEPG2;NHLF		chr3:107242310-107244910;chr3:107241710-107245710;chr3:107241310-107245110;chr3:107241310-107245310;chr3:107241310-107245310;chr3:107241510-107245510;chr3:107241510-107245710;chr3:107241110-107245310;chr3:107241310-107245310		-644/1956;-1244/2756;-1644/2156;-1644/2356;-1644/2356;-1444/2556;-1444/2756;-1844/2356;-1644/2356
ENST00000287908	Coding		HEPG2;HSMM;HMEC;NHEK;H1HESC;GM12878;NHLF;HUVEC		chr7:89839664-89842064;chr7:89840264-89841864;chr7:89840864-89842064;chr7:89840264-89842064;chr7:89839864-89842064;chr7:89840864-89841464;chr7:89840264-89842064;chr7:89840664-89842064		-1336/1064;-736/864;-136/1064;-736/1064;-1136/1064;-136/464;-736/1064;-336/1064
ENST00000431632	Coding	none	none	none	none	none	none
ENST00000440120	Coding		HSMM;HUVEC;NHLF;H1HESC;K562;GM12878;HMEC;HEPG2;NHEK		chr13:101325599-101327999;chr13:101326199-101327199;chr13:101325599-101327199;chr13:101325599-101327199;chr13:101326599-101327199;chr13:101325199-101327199;chr13:101325799-101327999;chr13:101325199-101328199;chr13:101325799-101327199		-950/1450;-150/850;-150/1450;-150/1450;-150/450;-150/1850;-950/1250;-1150/1850;-150/1250
ENST00000440121	Coding		NHLF;H1HESC;HEPG2;HMEC;HSMM;GM12878;NHEK;K562;HUVEC		chr3:39147596-39149596;chr3:39147796-39149796;chr3:39147596-39149996;chr3:39147796-39149996;chr3:39147596-39149996;chr3:39147596-39149996;chr3:39147596-39149796;chr3:39148396-39149996;chr3:39148396-39149396		-1702/298;-1502/498;-1702/698;-1502/698;-1702/698;-1702/698;-1702/498;-902/698;-902/98
ENST00000287907	Coding		H1HESC;HSMM		chr7:154861867-154863267;chr7:154861867-154862267		-167/1233;-167/233
ENST00000461597	Coding	none	none	none	none	none	none
ENST00000431638	lncRNA (unknown)	none	none	none	none	none	none
ENST00000431639	Coding		HMEC;GM12878;K562;H1HESC;HSMM;HEPG2;NHEK;NHLF		chr17:7588475-7591475;chr17:7588075-7593075;chr17:7588475-7591475;chr17:7587875-7592875;chr17:7589075-7592875;chr17:7588075-7591475;chr17:7588075-7591475;chr17:7589075-7591475		-914/2086;-1314/3686;-914/2086;-1514/3486;-314/3486;-1314/2086;-1314/2086;-314/2086
ENST00000440126	Coding	none	none	none	none	none	none
ENST00000440127	lncRNA (unknown)	none	none	none	none	none	none
LINC02301:15	lncRNA (promoter)		H1HESC;NHEK		chr14:83108847-83109447;chr14:83108847-83109247		-35/565;-35/365
LINC02301:14	lncRNA (promoter)		H1HESC;NHEK		chr14:83108847-83109447;chr14:83108847-83109247		-34/566;-34/366
LINC02301:17	lncRNA (promoter)		H1HESC;NHEK		chr14:83108847-83109447;chr14:83108847-83109247		-118/482;-118/282
LINC02301:16	lncRNA (promoter)		H1HESC;NHEK		chr14:83108847-83109447;chr14:83108847-83109247		-116/484;-116/284
ENST00000364732	small-NC	none	none	none	none	none	none
ENST00000364730	small-NC	none	none	none	none	none	none
ENST00000592974	lncRNA (promoter)	K562	H1HESC;NHLF;HEPG2;GM12878;NHEK;HSMM;HMEC	chr17:40826274-40827274	chr17:40822274-40829074;chr17:40826274-40829074;chr17:40826274-40829074;chr17:40825474-40829074;chr17:40826274-40829074;chr17:40826274-40830674;chr17:40825674-40828074	-856/144	-2656/4144;-2656/144;-2656/144;-2656/944;-2656/144;-4256/144;-1656/744
lnc-SPATA32-4:4	lncRNA (promoter)		HMEC;NHEK;H1HESC;GM12878;K562;HUVEC;HEPG2		chr17:43324217-43326417;chr17:43324217-43325817;chr17:43323817-43326417;chr17:43324617-43326217;chr17:43324217-43325817;chr17:43324017-43325817;chr17:43323817-43326217		-711/1489;-111/1489;-711/1889;-511/1089;-111/1489;-111/1689;-511/1889
LINC02301:19	lncRNA (promoter)		H1HESC;NHEK		chr14:83108847-83109447;chr14:83108847-83109247		-118/482;-118/282
lnc-DIS3-4:1	eRNA	HSMM;HUVEC		chr13:73674999-73675199;chr13:73674999-73675199		-113/87;-113/87
ENST00000364738	small-NC	none	none	none	none	none	none
lnc-CLEC4M-3:1	eRNA	GM12878		chr19:7815200-7817000		-369/1431
lnc-TRIM27-10:2	lncRNA (promoter)		H1HESC;HUVEC;HMEC;NHEK;HSMM;K562;NHLF;GM12878;HEPG2		chr6:28805021-28807821;chr6:28805021-28807421;chr6:28805021-28807621;chr6:28805021-28807421;chr6:28805221-28807421;chr6:28806221-28808021;chr6:28805221-28807421;chr6:28805021-28807621;chr6:28805021-28807621		-1021/1779;-621/1779;-821/1779;-621/1779;-621/1579;-1221/579;-621/1579;-821/1779;-821/1779
lnc-TRIM27-10:3	lncRNA (promoter)		NHLF;GM12878;HUVEC;NHEK;HEPG2;H1HESC;K562;HSMM;HMEC		chr6:28805221-28807421;chr6:28805021-28807621;chr6:28805021-28807421;chr6:28805021-28807421;chr6:28805021-28807621;chr6:28805021-28807821;chr6:28806221-28808021;chr6:28805221-28807421;chr6:28805021-28807621		-621/1579;-821/1779;-621/1779;-621/1779;-821/1779;-1021/1779;-1221/579;-621/1579;-821/1779
ENST00000583641	Coding		HUVEC;H1HESC;HEPG2;HMEC;GM12878;NHLF;NHEK;K562;HSMM		chr17:80008711-80011111;chr17:80008511-80010911;chr17:80008911-80011911;chr17:80008311-80011311;chr17:80009711-80010911;chr17:80008911-80011311;chr17:80008511-80011111;chr17:80009111-80011111;chr17:80008111-80011311		-1062/1338;-1262/1138;-862/2138;-1462/1538;-62/1138;-862/1538;-1262/1338;-662/1338;-1662/1538
lnc-TRIM27-10:1	lncRNA (promoter)		NHEK;HEPG2;K562;HSMM;NHLF;HMEC;H1HESC;HUVEC;GM12878		chr6:28805021-28807421;chr6:28805021-28807621;chr6:28806221-28808021;chr6:28805221-28807421;chr6:28805221-28807421;chr6:28805021-28807621;chr6:28805021-28807821;chr6:28805021-28807421;chr6:28805021-28807621		-638/1762;-838/1762;-1238/562;-638/1562;-638/1562;-838/1762;-1038/1762;-638/1762;-838/1762
ENST00000583646	lncRNA (unknown)	none	none	none	none	none	none
ENST00000583645	eRNA	H1HESC		chr17:61567468-61568268		-241/559
ENST00000568578	Coding		HEPG2;NHEK;HMEC;HSMM;H1HESC;HUVEC;NHLF;K562;GM12878		chrX:135960934-135963534;chrX:135960734-135963334;chrX:135960534-135963334;chrX:135960534-135963334;chrX:135960534-135963534;chrX:135960934-135963334;chrX:135960934-135963334;chrX:135960334-135963734;chrX:135959734-135963334		-653/1947;-453/2147;-453/2347;-453/2347;-653/2347;-453/1947;-453/1947;-853/2547;-453/3147
lnc-TMEM18-20:1	lncRNA (unknown)	none	none	none	none	none	none
LINC00623:49	lncRNA (promoter)		H1HESC;HUVEC;NHEK;NHLF;HMEC		chr1:149615376-149616376;chr1:149615176-149616176;chr1:149615576-149616576;chr1:149615576-149616176;chr1:149615776-149616176		-509/491;-709/291;-309/691;-309/291;-109/291
ENST00000583648	Coding		HMEC;K562;NHLF;HSMM;H1HESC;HEPG2;NHEK;GM12878		chr17:45725801-45727001;chr17:45726601-45728601;chr17:45725801-45729401;chr17:45725801-45727001;chr17:45725801-45729201;chr17:45725401-45727001;chr17:45726601-45727001;chr17:45726001-45729001		-1060/140;-260/1740;-1060/2540;-1060/140;-1060/2340;-1460/140;-260/140;-860/2140
lnc-EPS15-2:4	eRNA	GM12878;NHEK		chr1:52029212-52031012;chr1:52029212-52031612		-1613/187;-2213/187
ENST00000627032	Coding		H1HESC;HMEC;GM12878;NHEK;NHLF;K562;HUVEC;HSMM;HEPG2		chr16:74639299-74642099;chr16:74638099-74641899;chr16:74638699-74641699;chr16:74638899-74641699;chr16:74638299-74641299;chr16:74638499-74641299;chr16:74640499-74641699;chr16:74639099-74641499;chr16:74637699-74642299		-1057/1743;-857/2943;-657/2343;-657/2143;-257/2743;-257/2543;-657/543;-457/1943;-1257/3343
ENST00000507779	Coding		NHLF;HMEC;K562;H1HESC;HSMM;HEPG2;HUVEC;NHEK		chr5:138738901-138740101;chr5:138739501-138739901;chr5:138739301-138739901;chr5:138739101-138740301;chr5:138738901-138739901;chr5:138738901-138739901;chr5:138738901-138739901;chr5:138739301-138739901		-352/848;-152/248;-152/448;-552/648;-152/848;-152/848;-152/848;-152/448
ENST00000543685	eRNA	H1HESC;K562;GM12878;NHEK;HUVEC	HEPG2	chr11:63998824-63999824;chr11:63999024-64001624;chr11:63999224-64001424;chr11:63998824-64001224;chr11:63998824-63999424	chr11:63997224-63999424	-449/551;-249/2351;-49/2151;-449/1951;-449/151	-2049/151
ENST00000377084	Coding		H1HESC;HMEC;NHEK		chr13:84452799-84457799;chr13:84453199-84456999;chr13:84453399-84457599		-1271/3729;-471/3329;-1071/3129
lnc-LUC7L3-6:1	lncRNA (unknown)	none	none	none	none	none	none
ENST00000377086	Coding		HUVEC;H1HESC;GM12878;HSMM;NHLF;HEPG2;HMEC		chr1:10271613-10271813;chr1:10269613-10272813;chr1:10269613-10272213;chr1:10269613-10272413;chr1:10269613-10272813;chr1:10269813-10273013;chr1:10269413-10271813		-61/139;-2061/1139;-2061/539;-2061/739;-2061/1139;-1861/1339;-2261/139
lnc-GSTP1-3:1	eRNA	K562;HEPG2		chr11:67312224-67313624;chr11:67311824-67312824		-521/879;-921/79
ENST00000377080	Coding		HMEC;HSMM;NHEK;NHLF;K562;GM12878;HEPG2;HUVEC		chrX:47092256-47094056;chrX:47091856-47094056;chrX:47092256-47094056;chrX:47092256-47094056;chrX:47092256-47094256;chrX:47092256-47094256;chrX:47092256-47094256;chrX:47092056-47094056		-535/1265;-935/1265;-535/1265;-535/1265;-535/1465;-535/1465;-535/1465;-735/1265
ENST00000377081	Coding	none	none	none	none	none	none
ENST00000377083	Coding	none	none	none	none	none	none
lnc-SMIM19-1:1	eRNA	K562;HSMM;NHEK;NHLF;H1HESC	HEPG2;HUVEC	chr8:42409643-42410643;chr8:42409243-42411443;chr8:42409843-42410843;chr8:42406843-42411443;chr8:42409443-42410043	chr8:42409443-42410043;chr8:42409643-42410843	-289/711;-689/1511;-89/911;-3089/1511;-489/111	-489/111;-289/911
ENST00000531341	Coding		K562;NHEK;HUVEC;HEPG2;NHLF;H1HESC;GM12878;HMEC;HSMM		chr11:67888024-67888824;chr11:67887624-67889624;chr11:67887424-67889224;chr11:67885424-67888824;chr11:67887424-67889224;chr11:67885224-67888824;chr11:67887224-67890024;chr11:67887624-67889624;chr11:67887224-67889824		-529/271;-1329/671;-929/871;-529/2871;-929/871;-529/3071;-1729/1071;-1329/671;-1529/1071
ENST00000531340	Coding	none	none	none	none	none	none
ENST00000531346	lncRNA (promoter)		HEPG2;NHLF;GM12878;H1HESC;HMEC;HSMM;K562;NHEK;HUVEC		chr11:120195590-120197190;chr11:120195390-120197390;chr11:120195590-120197790;chr11:120195390-120196990;chr11:120195590-120196990;chr11:120195590-120196790;chr11:120195390-120196990;chr11:120195590-120197190;chr11:120195390-120197390		-415/1185;-615/1385;-415/1785;-615/985;-415/985;-415/785;-615/985;-415/1185;-615/1385
ENST00000531345	eRNA	HUVEC		chr11:32123024-32126224		-517/2683
ENST00000531344	lncRNA (unknown)	none	none	none	none	none	none
lnc-POTED-18:2	lncRNA (unknown)	none	none	none	none	none	none
ENST00000531349	Coding	none	none	none	none	none	none
lnc-PTPN11-3:1	lncRNA (unknown)	none	none	none	none	none	none
ENST00000298566	Coding	none	none	none	none	none	none
ENST00000410611	small-NC	none	none	none	none	none	none
ENST00000298564	Coding		NHEK;K562;HEPG2;HMEC;HUVEC;NHLF;HSMM;GM12878;H1HESC		chr5:176073794-176075594;chr5:176074394-176074994;chr5:176074394-176075794;chr5:176074394-176075794;chr5:176074394-176075594;chr5:176074394-176075794;chr5:176073594-176075994;chr5:176074394-176075794;chr5:176074394-176075594		-674/1126;-74/526;-74/1326;-74/1326;-74/1126;-74/1326;-874/1526;-74/1326;-74/1126
ENST00000393792	Coding		HUVEC;H1HESC;HSMM;HMEC;GM12878;NHLF;HEPG2;NHEK		chr5:171708795-171711995;chr5:171708795-171711995;chr5:171708395-171711795;chr5:171708395-171711995;chr5:171707795-171711995;chr5:171708395-171712195;chr5:171708595-171711995;chr5:171708795-171711995		-920/2280;-920/2280;-720/2680;-920/2680;-920/3280;-1120/2680;-920/2480;-920/2280
lnc-ADAM22-6:1	lncRNA (unknown)	none	none	none	none	none	none
ENST00000592972	eRNA	HMEC		chr9:70116180-70116580		-197/203
lnc-IRAK2-4:1	lncRNA (unknown)	none	none	none	none	none	none
lnc-CLDN9-1:3	lncRNA (promoter)	GM12878	HSMM;HUVEC;HMEC;K562;H1HESC;NHEK;NHLF;HEPG2	chr16:3053599-3055199	chr16:3053599-3055199;chr16:3054799-3055199;chr16:3054199-3055199;chr16:3054799-3055999;chr16:3054799-3055399;chr16:3054799-3055199;chr16:3054799-3055399;chr16:3054199-3055799	-1214/386	-1214/386;-14/386;-614/386;-14/1186;-14/586;-14/386;-14/586;-614/986
lnc-CLDN9-1:2	eRNA	HEPG2;K562;H1HESC;GM12878		chr16:3055799-3059599;chr16:3055999-3059999;chr16:3055399-3062399;chr16:3055999-3057999		-321/3479;-121/3879;-721/6279;-121/1879
lnc-CLDN9-1:1	eRNA	H1HESC;NHEK;K562;NHLF;GM12878	HEPG2;HMEC;HSMM	chr16:3054399-3054799;chr16:3053999-3054799;chr16:3054199-3054799;chr16:3054199-3054799;chr16:3053599-3055199	chr16:3054199-3055799;chr16:3054199-3055199;chr16:3053599-3055199	-284/116;-684/116;-484/116;-484/116;-1084/516	-484/1116;-484/516;-1084/516
lnc-CLDN9-1:5	eRNA	GM12878;NHEK;HEPG2;HMEC	HSMM	chr16:3053599-3055199;chr16:3053999-3054799;chr16:3053599-3054199;chr16:3053599-3054199	chr16:3053599-3055199	-598/1002;-198/602;-598/2;-598/2	-598/1002
lnc-CLDN9-1:4	eRNA	K562;HEPG2;H1HESC;GM12878		chr16:3055999-3059999;chr16:3055799-3059599;chr16:3055399-3062399;chr16:3055999-3057999		-121/3879;-321/3479;-721/6279;-121/1879
CCDC144NL-AS1:39	lncRNA (promoter)		H1HESC;K562;HEPG2		chr17:20771808-20774408;chr17:20771808-20776208;chr17:20771808-20775408		-31/2569;-31/4369;-31/3569
CCDC144NL-AS1:38	lncRNA (promoter)		K562;HEPG2;H1HESC		chr17:20771808-20776208;chr17:20771808-20775408;chr17:20771808-20774408		-31/4369;-31/3569;-31/2569
ENST00000590729	Coding		GM12878;HSMM;NHEK;K562;HEPG2;HMEC;HUVEC;NHLF;H1HESC		chr19:5717200-5720800;chr19:5719200-5721200;chr19:5718800-5721200;chr19:5718400-5721200;chr19:5718400-5721000;chr19:5719400-5721000;chr19:5719400-5720800;chr19:5718800-5721000;chr19:5718600-5721000		-940/2660;-1340/660;-1340/1060;-1340/1460;-1140/1460;-1140/460;-940/460;-1140/1060;-1140/1260
CCDC144NL-AS1:35	lncRNA (promoter)		H1HESC;K562;HEPG2		chr17:20771808-20774408;chr17:20771808-20776208;chr17:20771808-20775408		-31/2569;-31/4369;-31/3569
PAX8-AS1:30	eRNA	HMEC;HSMM;K562;HEPG2		chr2:114005930-114008930;chr2:114006930-114008930;chr2:114007130-114008930;chr2:114007730-114008930		-2367/633;-1367/633;-1167/633;-567/633
PAX8-AS1:33	lncRNA (unknown)	none	none	none	none	none	none
PAX8-AS1:32	lncRNA (unknown)	none	none	none	none	none	none
PAX8-AS1:35	lncRNA (unknown)	none	none	none	none	none	none
PAX8-AS1:34	lncRNA (unknown)	none	none	none	none	none	none
CCDC144NL-AS1:33	lncRNA (promoter)		K562;HEPG2;H1HESC		chr17:20771808-20776208;chr17:20771808-20775408;chr17:20771808-20774408		-31/4369;-31/3569;-31/2569
PAX8-AS1:36	lncRNA (unknown)	none	none	none	none	none	none
ENST00000409848	Coding		GM12878;H1HESC		chr2:75425692-75428292;chr2:75426092-75428492		-2109/491;-2309/91
ENST00000592971	lncRNA (unknown)	none	none	none	none	none	none
ENST00000574710	lncRNA (promoter)		NHLF;NHEK;HEPG2;HMEC;GM12878;H1HESC;HSMM;HUVEC;K562		chr17:4842455-4844455;chr17:4842655-4845655;chr17:4842055-4845255;chr17:4841855-4845255;chr17:4842455-4845255;chr17:4841855-4845055;chr17:4841855-4845255;chr17:4841855-4844055;chr17:4842655-4845655		-1130/870;-2330/670;-1930/1270;-1930/1470;-1930/870;-1730/1470;-1930/1470;-730/1470;-2330/670
ENST00000298966	Coding		NHEK;HMEC;NHLF;H1HESC;HUVEC;K562;HEPG2;GM12878;HSMM		chr11:93276552-93277152;chr11:93275352-93277352;chr11:93276552-93277152;chr11:93275352-93277352;chr11:93276552-93277152;chr11:93276552-93276752;chr11:93276552-93277352;chr11:93275152-93277352;chr11:93275352-93277152		-478/122;-678/1322;-478/122;-678/1322;-478/122;-78/122;-678/122;-678/1522;-478/1322
ENST00000256324	Coding		HEPG2;GM12878;HSMM;NHLF		chr14:91579647-91582247;chr14:91580247-91583247;chr14:91580047-91581847;chr14:91579847-91581447		-760/1840;-160/2840;-360/1440;-560/1040
ENST00000600027	lncRNA (promoter)		K562;NHLF;H1HESC;HEPG2;NHEK;GM12878;HSMM;HUVEC;HMEC		chr19:49999188-50000388;chr19:49999188-50000588;chr19:49999388-50000188;chr19:49999188-50002188;chr19:49998988-50000588;chr19:49998788-50003388;chr19:49998788-50002788;chr19:49999188-50000388;chr19:49998988-50000588		-434/766;-434/966;-234/566;-434/2566;-634/966;-834/3766;-834/3166;-434/766;-634/966
ENST00000544638	eRNA	NHEK		chr12:646139-651139		-3490/1510
ENST00000545055	lncRNA (unknown)	none	none	none	none	none	none
lnc-SAYSD1-1:5	lncRNA (unknown)	none	none	none	none	none	none
lnc-SAYSD1-1:4	lncRNA (unknown)	none	none	none	none	none	none
lnc-SAYSD1-1:1	lncRNA (unknown)	none	none	none	none	none	none
ENST00000291971	Coding	none	none	none	none	none	none
lnc-SAYSD1-1:3	lncRNA (unknown)	none	none	none	none	none	none
lnc-ATXN1L-2:1	lncRNA (unknown)	none	none	none	none	none	none
ENST00000624212	Coding	none	none	none	none	none	none
ENST00000447475	Coding		HMEC;NHLF;HUVEC;HEPG2;K562;HSMM		chr1:47778013-47780813;chr1:47778013-47780613;chr1:47778013-47780613;chr1:47778013-47780613;chr1:47778613-47780813;chr1:47778413-47780613		-994/1806;-794/1806;-794/1806;-794/1806;-994/1206;-794/1406
ENST00000447474	eRNA	HEPG2		chr20:17992400-17992800		-199/201
ENST00000447473	Coding	none	none	none	none	none	none
ENST00000400877	Coding	none	none	none	none	none	none
ENST00000447471	lncRNA (unknown)	none	none	none	none	none	none
ENST00000447470	lncRNA (unknown)	none	none	none	none	none	none
lnc-GMDS-13:1	lncRNA (unknown)	none	none	none	none	none	none
ENST00000600023	lncRNA (unknown)	none	none	none	none	none	none
lnc-CWC22-2:1	lncRNA (unknown)	none	none	none	none	none	none
ENST00000447479	lncRNA (unknown)	none	none	none	none	none	none
lnc-CWC22-2:2	lncRNA (unknown)	none	none	none	none	none	none
ENST00000524077	Coding		HEPG2		chr8:22844255-22845255		-740/260
ENST00000524076	eRNA	K562;NHEK;HEPG2;NHLF		chr8:66933646-66935446;chr8:66933046-66935046;chr8:66933646-66934246;chr8:66933646-66935646		-149/1651;-749/1251;-149/451;-149/1851
ENST00000524075	eRNA	GM12878		chr8:23279455-23283055		-241/3359
ENST00000624211	Coding	none	none	none	none	none	none
ENST00000524072	Coding		H1HESC;HUVEC;GM12878;K562;NHEK;HSMM;NHLF;HEPG2;HMEC		chr8:101571024-101572424;chr8:101570824-101572424;chr8:101569424-101572424;chr8:101570824-101572424;chr8:101570624-101572424;chr8:101571024-101572424;chr8:101570824-101572424;chr8:101570424-101572824;chr8:101570424-101572424		-670/730;-670/930;-670/2330;-670/930;-670/1130;-670/730;-670/930;-1070/1330;-670/1330
ENST00000524071	lncRNA (unknown)	none	none	none	none	none	none
ENST00000409841	Coding	none	none	none	none	none	none
lnc-PANK3-13:2	lncRNA (unknown)	none	none	none	none	none	none
lnc-PANK3-13:1	lncRNA (unknown)	none	none	none	none	none	none
ENST00000580473	lncRNA (promoter)	HUVEC;NHEK;HSMM	HEPG2;HMEC;NHLF;H1HESC	chr18:74797812-74800212;chr18:74796812-74803012;chr18:74797812-74799812	chr18:74799012-74799812;chr18:74799412-74799612;chr18:74799012-74799612;chr18:74798612-74799612	-674/1726;-3474/2726;-274/1726	-274/526;-74/126;-74/526;-74/926
ENST00000524079	eRNA	HUVEC		chr8:133713618-133716818		-2333/867
ENST00000524078	lncRNA (unknown)	none	none	none	none	none	none
lnc-AMELY-5:2	lncRNA (unknown)	none	none	none	none	none	none
ENST00000624214	Coding	none	none	none	none	none	none
ENST00000550819	Coding	none	none	none	none	none	none
lnc-KIF2B-2:1	lncRNA (unknown)	none	none	none	none	none	none
lnc-ING3-1:1	lncRNA (unknown)	none	none	none	none	none	none
ENST00000544636	lncRNA (promoter)		H1HESC;K562;HSMM;NHEK;HUVEC;NHLF;HMEC;GM12878;HEPG2		chr12:4757339-4759539;chr12:4757139-4759739;chr12:4757139-4759539;chr12:4757139-4759539;chr12:4757139-4759739;chr12:4757339-4759739;chr12:4757739-4759539;chr12:4756939-4760139;chr12:4756939-4759739		-1365/835;-1565/1035;-1365/1035;-1365/1035;-1565/1035;-1565/835;-1365/435;-1965/1235;-1565/1235
ENST00000610997	Coding		HEPG2;NHLF;HSMM;H1HESC;NHEK;GM12878;HUVEC;HMEC;K562		chr9:132814779-132817579;chr9:132815179-132817379;chr9:132814979-132817379;chr9:132815179-132816979;chr9:132815579-132817379;chr9:132814779-132817179;chr9:132815379-132817379;chr9:132815179-132817379;chr9:132814979-132817579		-1425/1375;-1025/1175;-1225/1175;-1025/775;-625/1175;-1425/975;-825/1175;-1025/1175;-1225/1375
ENST00000448770	Coding		HMEC;H1HESC;K562;HEPG2;HUVEC;HSMM;GM12878;NHEK;NHLF		chr2:113298929-113301929;chr2:113298929-113301529;chr2:113298529-113302529;chr2:113298729-113301929;chr2:113299729-113301529;chr2:113299129-113301729;chr2:113298529-113301929;chr2:113299329-113301129;chr2:113299129-113301529		-922/2078;-922/1678;-1322/2678;-1122/2078;-122/1678;-722/1878;-1322/2078;-522/1278;-722/1678
ENST00000544634	Coding		HEPG2		chr11:113576590-113577390		-366/434
lnc-MPEG1-6:1	lncRNA (promoter)		HSMM;HMEC;HEPG2;NHEK;K562;NHLF;GM12878;H1HESC;HUVEC		chr11:58909424-58911424;chr11:58909224-58911224;chr11:58909424-58911424;chr11:58909424-58911024;chr11:58909624-58911424;chr11:58908824-58911224;chr11:58909224-58913624;chr11:58909224-58911424;chr11:58909424-58910824		-1341/659;-1141/859;-1341/659;-941/659;-1341/459;-1141/1259;-3541/859;-1341/859;-741/659
lnc-PDE3B-3:1	lncRNA (unknown)	none	none	none	none	none	none
lnc-SLC9A8-3:1	eRNA	HSMM;NHEK;NHLF;GM12878;HMEC;HEPG2;HUVEC;K562		chr20:48314793-48319993;chr20:48307193-48318993;chr20:48317193-48318193;chr20:48314593-48324993;chr20:48314793-48318793;chr20:48317193-48317593;chr20:48312593-48320193;chr20:48315993-48320793		-2636/2564;-10236/1564;-236/764;-2836/7564;-2636/1364;-236/164;-4836/2764;-1436/3364
lnc-SLC9A8-3:3	eRNA	HMEC;HEPG2;GM12878;K562;HUVEC;HSMM;NHEK;NHLF		chr20:48314793-48318793;chr20:48317193-48317593;chr20:48314593-48324993;chr20:48315993-48320793;chr20:48312593-48320193;chr20:48314793-48319993;chr20:48307193-48318993;chr20:48317193-48318193		-2649/1351;-249/151;-2849/7551;-1449/3351;-4849/2751;-2649/2551;-10249/1551;-249/751
lnc-SLC9A8-3:4	lncRNA (unknown)	K562	GM12878	chr20:48321793-48326793	chr20:48325593-48331393	-4467/533	-667/5133
lnc-SLC9A8-3:5	lncRNA (promoter)		GM12878		chr20:48325593-48331393		-1884/3916
ENST00000610994	lncRNA (unknown)	none	none	none	none	none	none
ENST00000498739	Coding		GM12878;K562;H1HESC		chr16:23847499-23849899;chr16:23846499-23848699;chr16:23846499-23849499		-1045/1355;-2045/155;-2045/955
ENST00000472998	Coding	none	none	none	none	none	none
ENST00000472999	lncRNA (promoter)		HEPG2		chr7:4843474-4844274		-575/225
ENST00000472991	Coding		HMEC;HSMM;NHLF;NHEK;HUVEC;K562;HEPG2;H1HESC;GM12878		chr3:160115906-160122106;chr3:160116306-160120906;chr3:160115906-160121506;chr3:160115906-160120706;chr3:160116106-160120906;chr3:160115906-160119106;chr3:160116106-160122106;chr3:160116306-160119906;chr3:160115706-160123906		-1525/4675;-1125/3475;-1525/4075;-1525/3275;-1325/3475;-1525/1675;-1325/4675;-1125/2475;-1725/6475
lnc-ALB-4:1	lncRNA (unknown)	none	none	none	none	none	none
ENST00000472994	Coding		NHEK;HEPG2;GM12878;NHLF;H1HESC;HMEC;HUVEC;HSMM		chr3:179754106-179755306;chr3:179754706-179754906;chr3:179753706-179755306;chr3:179753506-179755306;chr3:179753506-179755506;chr3:179753906-179755306;chr3:179753906-179755306;chr3:179754306-179755306		-559/641;-159/41;-559/1041;-559/1241;-759/1241;-559/841;-559/841;-559/441
ENST00000472996	lncRNA (promoter)	HMEC;HSMM;NHEK;K562	HUVEC;GM12878;H1HESC;NHLF;HEPG2	chr1:161100376-161100976;chr1:161099776-161100976;chr1:161100376-161100976;chr1:161100776-161101976	chr1:161100176-161102776;chr1:161100776-161103976;chr1:161100776-161103976;chr1:161100776-161103976;chr1:161100776-161104176	-89/511;-89/1111;-89/511;-1089/111	-1889/711;-3089/111;-3089/111;-3089/111;-3289/111
lnc-NPHP4-1:1	lncRNA (unknown)	none	none	none	none	none	none
lnc-NPHP4-1:2	lncRNA (unknown)	none	none	none	none	none	none
ENST00000261211	Coding		HEPG2;K562;HUVEC;HMEC;NHEK;HSMM;NHLF;GM12878		chr12:96791469-96795869;chr12:96792669-96795869;chr12:96790869-96795269;chr12:96791269-96795669;chr12:96790669-96795469;chr12:96790869-96795469;chr12:96789669-96795469;chr12:96790669-96795469		-1531/2869;-1531/1669;-931/3469;-1331/3069;-1131/3669;-1131/3469;-1131/4669;-1131/3669
ENST00000261210	Coding		GM12878;NHEK;K562;HSMM;HEPG2;HMEC;HUVEC;H1HESC;NHLF		chr12:98908069-98912669;chr12:98908269-98911669;chr12:98908069-98913669;chr12:98907669-98912069;chr12:98908069-98912469;chr12:98907669-98912069;chr12:98908869-98912669;chr12:98907469-98911869;chr12:98907669-98912269		-1561/3039;-1361/2039;-1561/4039;-1961/2439;-1561/2839;-1961/2439;-761/3039;-2161/2239;-1961/2639
ENST00000421680	lncRNA (unknown)	none	none	none	none	none	none
lnc-PCDH19-3:1	lncRNA (unknown)	none	none	none	none	none	none
ENST00000261219	Coding	none	none	none	none	none	none
ENST00000356971	Coding		HEPG2;GM12878;NHLF;HSMM;HUVEC;H1HESC;K562;HMEC;NHEK		chr6:52924441-52927841;chr6:52925241-52927441;chr6:52924441-52927241;chr6:52924641-52927041;chr6:52924841-52927241;chr6:52925441-52927241;chr6:52925041-52927441;chr6:52924841-52927241;chr6:52925641-52927241		-1241/2159;-841/1359;-641/2159;-441/1959;-641/1759;-641/1159;-841/1559;-641/1759;-641/959
lnc-SMARCC2-5:1	lncRNA (unknown)	none	none	none	none	none	none
lnc-DUSP11-3:2	eRNA	HSMM		chr2:74083292-74084292		-211/789
lnc-SIPA1L3-6:18	lncRNA (unknown)	none	none	none	none	none	none
lnc-SIPA1L3-6:17	lncRNA (promoter)	NHLF	H1HESC;NHEK	chr19:38308560-38308760	chr19:38307360-38308760;chr19:38307760-38308960	-5/195	-1205/195;-805/395
lnc-SIPA1L3-6:16	lncRNA (promoter)	NHLF	H1HESC;NHEK	chr19:38308560-38308760	chr19:38307360-38308760;chr19:38307760-38308960	-5/195	-1205/195;-805/395
lnc-SIPA1L3-6:15	lncRNA (promoter)		HMEC;H1HESC;HSMM;NHEK;NHLF;HUVEC		chr19:38307760-38308560;chr19:38307360-38308760;chr19:38307760-38308560;chr19:38307760-38308960;chr19:38307760-38308560;chr19:38307960-38308560		-364/436;-764/636;-364/436;-364/836;-364/436;-164/436
lnc-SIPA1L3-6:14	lncRNA (promoter)		HMEC;HUVEC;HSMM;NHEK;NHLF;H1HESC		chr19:38307760-38308560;chr19:38307960-38308560;chr19:38307760-38308560;chr19:38307760-38308960;chr19:38307760-38308560;chr19:38307360-38308760		-364/436;-164/436;-364/436;-364/836;-364/436;-764/636
lnc-SIPA1L3-6:13	lncRNA (promoter)		HSMM;NHLF;HUVEC;NHEK;H1HESC;HMEC		chr19:38307760-38308560;chr19:38307760-38308560;chr19:38307960-38308560;chr19:38307760-38308960;chr19:38307360-38308760;chr19:38307760-38308560		-300/500;-300/500;-100/500;-300/900;-700/700;-300/500
lnc-SIPA1L3-6:12	lncRNA (promoter)		H1HESC;HSMM;NHEK;HMEC;HUVEC;NHLF		chr19:38307360-38308760;chr19:38307760-38308560;chr19:38307760-38308960;chr19:38307760-38308560;chr19:38307960-38308560;chr19:38307760-38308560		-700/700;-300/500;-300/900;-300/500;-100/500;-300/500
lnc-SIPA1L3-6:11	lncRNA (promoter)		HUVEC;NHLF;HSMM;HMEC;H1HESC;NHEK		chr19:38307960-38308560;chr19:38307760-38308560;chr19:38307760-38308560;chr19:38307760-38308560;chr19:38307360-38308760;chr19:38307760-38308960		-100/500;-300/500;-300/500;-300/500;-700/700;-300/900
lnc-SIPA1L3-6:10	lncRNA (promoter)		NHLF;HMEC;NHEK;HUVEC;H1HESC;HSMM		chr19:38307760-38308560;chr19:38307760-38308560;chr19:38307760-38308960;chr19:38307960-38308560;chr19:38307360-38308760;chr19:38307760-38308560		-300/500;-300/500;-300/900;-100/500;-700/700;-300/500
ENST00000639092	Coding		GM12878;NHEK;HMEC;HSMM;H1HESC;HUVEC;NHLF;HEPG2		chrX:62972475-62976075;chrX:62973275-62975675;chrX:62972875-62975075;chrX:62973475-62975675;chrX:62973875-62975075;chrX:62973675-62975075;chrX:62973475-62975075;chrX:62974075-62975475		-1855/1745;-1455/945;-855/1345;-1455/745;-855/345;-855/545;-855/745;-1255/145
ENST00000639090	Coding		NHLF;NHEK;H1HESC;HMEC;HUVEC;GM12878;HSMM		chr10:79395194-79398794;chr10:79395594-79397594;chr10:79394994-79399194;chr10:79396394-79398794;chr10:79396794-79398794;chr10:79396794-79397594;chr10:79395394-79398794		-1261/2339;-61/1939;-1661/2539;-1261/1139;-1261/739;-61/739;-1261/2139
ENST00000639096	Coding	none	none	none	none	none	none
ENST00000639097	Coding	none	none	none	none	none	none
ENST00000639098	eRNA	H1HESC		chr1:103349612-103350212		-71/529
ENST00000639099	lncRNA (promoter)		K562;H1HESC;HUVEC;HMEC;NHLF;GM12878;NHEK;HEPG2;HSMM		chr17:44301423-44303623;chr17:44301223-44303023;chr17:44301423-44303023;chr17:44301423-44303023;chr17:44301423-44303023;chr17:44299423-44303023;chr17:44301823-44303423;chr17:44301223-44303623;chr17:44301423-44303223		-890/1310;-290/1510;-290/1310;-290/1310;-290/1310;-290/3310;-690/910;-890/1510;-490/1310
ENST00000275262	Coding		HSMM;NHLF;HMEC;GM12878;HUVEC;HEPG2;K562;NHEK;H1HESC		chr6:163833410-163840610;chr6:163833410-163841610;chr6:163833410-163840810;chr6:163833410-163841810;chr6:163834410-163838410;chr6:163833410-163840210;chr6:163833410-163835810;chr6:163833410-163841410;chr6:163835610-163836010		-2265/4935;-2265/5935;-2265/5135;-2265/6135;-1265/2735;-2265/4535;-2265/135;-2265/5735;-65/335
lnc-PCDHB4-1:1	lncRNA (unknown)	none	none	none	none	none	none
ENST00000478610	lncRNA (promoter)		HMEC;K562;HSMM;H1HESC;NHEK;NHLF;GM12878;HUVEC;HEPG2		chr6:33264822-33268422;chr6:33265622-33269022;chr6:33265222-33268622;chr6:33264622-33268422;chr6:33265622-33268422;chr6:33265622-33268422;chr6:33265222-33267622;chr6:33265022-33266822;chr6:33265622-33268822		-2659/941;-3259/141;-2859/541;-2659/1141;-2659/141;-2659/141;-1859/541;-1059/741;-3059/141
lnc-PARM1-5:1	lncRNA (unknown)	none	none	none	none	none	none
lnc-SAMD12-4:1	eRNA	NHEK;HMEC;GM12878;HUVEC		chr8:119100219-119102819;chr8:119100219-119102819;chr8:119100219-119100619;chr8:119097019-119103419		-2321/279;-2321/279;-121/279;-2921/3479
ENST00000560559	lncRNA (unknown)	none	none	none	none	none	none
ENST00000560550	Coding		NHEK;HEPG2;H1HESC		chr14:24549960-24551360;chr14:24548360-24551760;chr14:24549960-24551360		-165/1235;-565/2835;-165/1235
ENST00000560553	eRNA	K562;HEPG2		chr15:89447796-89448396;chr15:89447796-89448396		-237/363;-237/363
ENST00000560554	lncRNA (promoter)		H1HESC;HSMM;HEPG2;NHLF;NHEK;K562;GM12878;HUVEC;HMEC		chr15:45020508-45022108;chr15:45020508-45022308;chr15:45019908-45022308;chr15:45020708-45023108;chr15:45020908-45022308;chr15:45020708-45022308;chr15:45017308-45023708;chr15:45020908-45021508;chr15:45020708-45022308		-745/855;-745/1055;-1345/1055;-545/1855;-345/1055;-545/1055;-3945/2455;-345/255;-545/1055
ENST00000560555	lncRNA (promoter)		HSMM;NHEK;H1HESC;NHLF;HUVEC;HMEC;GM12878		chr15:101419277-101420477;chr15:101418877-101422277;chr15:101417877-101421477;chr15:101419277-101420877;chr15:101418877-101421077;chr15:101419277-101420677;chr15:101419477-101420277		-776/424;-1176/2224;-2176/1424;-776/824;-1176/1024;-776/624;-576/224
ENST00000560556	eRNA	GM12878		chr15:45007108-45017308		-816/9384
lnc-USP17L2-3:2	eRNA	HUVEC;NHLF;HEPG2		chr8:12049191-12051391;chr8:12049191-12050791;chr8:12049191-12050791		-2069/131;-1469/131;-1469/131
lnc-CS-2:1	eRNA	HMEC;NHEK;HUVEC;HSMM;NHLF;HEPG2	GM12878;H1HESC	chr12:56649933-56650933;chr12:56650533-56651333;chr12:56650533-56650933;chr12:56649933-56651333;chr12:56649933-56651133;chr12:56650533-56650933	chr12:56650733-56652933;chr12:56650733-56652733	-81/919;-481/319;-81/319;-481/919;-281/919;-81/319	-2081/119;-1881/119
ENST00000559546	lncRNA (unknown)	none	none	none	none	none	none
ENST00000559545	lncRNA (unknown)	none	none	none	none	none	none
ENST00000559543	lncRNA (unknown)	none	none	none	none	none	none
ENST00000559542	eRNA	HEPG2		chr15:80463745-80465545		-804/996
ENST00000559541	eRNA	HEPG2;HUVEC;GM12878;HSMM		chr15:52425508-52432108;chr15:52427908-52428108;chr15:52427708-52432308;chr15:52427508-52429508		-4064/2536;-64/136;-4264/336;-1464/536
ENST00000559540	Coding		H1HESC;NHLF;K562;HEPG2;HMEC;HUVEC;NHEK;GM12878;HSMM		chr15:48622308-48626308;chr15:48622108-48625908;chr15:48622108-48626508;chr15:48622508-48625908;chr15:48622508-48626308;chr15:48622308-48626308;chr15:48622308-48625908;chr15:48622108-48626508;chr15:48622508-48625308		-2099/1901;-2299/1501;-2299/2101;-1899/1501;-1899/1901;-2099/1901;-2099/1501;-2299/2101;-1899/901
ENST00000478616	Coding	none	none	none	none	none	none
lnc-POLR3A-1:1	lncRNA (unknown)	none	none	none	none	none	none
ENST00000252318	Coding	none	none	none	none	none	none
ENST00000559548	lncRNA (unknown)	none	none	none	none	none	none
LINC-PINT:100	lncRNA (promoter)		GM12878;K562;NHEK;HEPG2;HSMM;HUVEC;NHLF;H1HESC;HMEC		chr7:130790860-130795260;chr7:130790860-130791860;chr7:130790860-130793060;chr7:130790860-130796460;chr7:130790060-130793060;chr7:130790860-130792660;chr7:130790860-130795260;chr7:130790860-130793660;chr7:130789860-130792660		-4145/255;-745/255;-1945/255;-5345/255;-1945/1055;-1545/255;-4145/255;-2545/255;-1545/1255
LINC-PINT:101	eRNA	K562		chr7:130765660-130765860		-88/112
LINC-PINT:102	lncRNA (unknown)	none	none	none	none	none	none
ENST00000216341	Coding	none	none	none	none	none	none
lnc-FER-14:1	lncRNA (unknown)	none	none	none	none	none	none
lnc-UGT2A3-3:1	lncRNA (unknown)	none	none	none	none	none	none
ENST00000508242	eRNA	HSMM;NHLF		chr5:97736700-97739300;chr5:97737300-97738700		-864/1736;-264/1136
ENST00000474607	lncRNA (unknown)	none	none	none	none	none	none
lnc-ADSS-8:1	lncRNA (promoter)	K562;H1HESC	NHLF;NHEK;HUVEC;HEPG2;HSMM;HMEC;GM12878	chr1:244815577-244815977;chr1:244813777-244815977	chr1:244815577-244816177;chr1:244815377-244816177;chr1:244815377-244816177;chr1:244815377-244816177;chr1:244815377-244818177;chr1:244815577-244816177;chr1:244815377-244816177	-162/238;-162/2038	-362/238;-362/438;-362/438;-362/438;-2362/438;-362/238;-362/438
ENST00000240055	Coding		HSMM;H1HESC;NHLF;HMEC;HEPG2;NHEK;GM12878;HUVEC;K562		chr12:104530070-104532870;chr12:104530470-104533070;chr12:104529870-104532670;chr12:104530470-104532670;chr12:104530470-104532070;chr12:104530470-104532670;chr12:104529670-104532670;chr12:104529870-104532070;chr12:104531070-104532270		-803/1997;-1003/1597;-603/2197;-603/1597;-3/1597;-603/1597;-603/2397;-3/2197;-203/997
ENST00000317876	Coding	none	none	none	none	none	none
lnc-GJE1-4:1	lncRNA (unknown)	none	none	none	none	none	none
ENST00000480169	lncRNA (promoter)		GM12878;H1HESC;HEPG2;HMEC;K562;NHLF;NHEK;HSMM;HUVEC		chr1:40204213-40206213;chr1:40204213-40205413;chr1:40204413-40205813;chr1:40204013-40205813;chr1:40204413-40206213;chr1:40204213-40205613;chr1:40204213-40205813;chr1:40204213-40205613;chr1:40204213-40205613		-449/1551;-449/751;-249/1151;-649/1151;-249/1551;-449/951;-449/1151;-449/951;-449/951
ENST00000610991	Coding	none	none	none	none	none	none
ENST00000546919	Coding		HEPG2		chr12:54778933-54779533		-485/115
ENST00000480160	lncRNA (unknown)	none	none	none	none	none	none
ENST00000546915	Coding	none	none	none	none	none	none
ENST00000546916	lncRNA (unknown)	none	none	none	none	none	none
ENST00000480163	lncRNA (unknown)	none	none	none	none	none	none
ENST00000546910	Coding	none	none	none	none	none	none
ENST00000546912	lncRNA (unknown)	none	none	none	none	none	none
ENST00000480167	lncRNA (promoter)		HSMM;GM12878;H1HESC;HMEC;NHLF;HUVEC;K562;HEPG2;NHEK		chr19:9730800-9732800;chr19:9730800-9732800;chr19:9730800-9733200;chr19:9730600-9733000;chr19:9730600-9733000;chr19:9730800-9732000;chr19:9730600-9732400;chr19:9730600-9733000;chr19:9730800-9733200		-919/1081;-919/1081;-1319/1081;-1119/1281;-1119/1281;-119/1081;-519/1281;-1119/1281;-1319/1081
RAB11B-AS1:5	eRNA	HEPG2		chr19:8434800-8443400		-689/7911
RAB11B-AS1:4	lncRNA (promoter)	GM12878;HEPG2	HMEC;HSMM;K562;HUVEC;NHEK;H1HESC;NHLF	chr19:8455000-8455200;chr19:8455000-8455200	chr19:8454200-8455600;chr19:8454400-8457400;chr19:8453600-8455600;chr19:8454800-8455600;chr19:8454000-8455600;chr19:8454400-8455600;chr19:8454600-8455600	-192/8;-192/8	-592/808;-2392/608;-592/1408;-592/208;-592/1008;-592/608;-592/408
ENST00000403750	Coding	none	none	none	none	none	none
ENST00000403751	Coding	none	none	none	none	none	none
RAB11B-AS1:1	lncRNA (promoter)		HUVEC;H1HESC;NHEK;HSMM;HEPG2;GM12878;NHLF;K562;HMEC		chr19:8454800-8455600;chr19:8454400-8455600;chr19:8454000-8455600;chr19:8454400-8457400;chr19:8455200-8455600;chr19:8455200-8455600;chr19:8454600-8455600;chr19:8453600-8455600;chr19:8454200-8455600		-25/775;-25/1175;-25/1575;-1825/1175;-25/375;-25/375;-25/975;-25/1975;-25/1375
ENST00000508244	Coding		HSMM		chr5:37247843-37250243		-2349/51
RAB11B-AS1:3	lncRNA (promoter)	GM12878;HEPG2	HMEC;H1HESC;HSMM;HUVEC;NHEK;NHLF;K562	chr19:8455000-8455200;chr19:8455000-8455200	chr19:8454200-8455600;chr19:8454400-8455600;chr19:8454400-8457400;chr19:8454800-8455600;chr19:8454000-8455600;chr19:8454600-8455600;chr19:8453600-8455600	-19/181;-19/181	-419/981;-419/781;-2219/781;-419/381;-419/1181;-419/581;-419/1581
lnc-CTNNBIP1-2:1	eRNA	HEPG2		chr1:9986613-9992613		-375/5625
ENST00000604639	eRNA	GM12878		chr11:110978190-110978590		-116/284
RAB11B-AS1:9	lncRNA (promoter)		GM12878;HUVEC;HMEC;HEPG2;HSMM;K562;NHEK;H1HESC;NHLF		chr19:8455200-8455600;chr19:8454800-8455600;chr19:8454200-8455600;chr19:8455200-8455600;chr19:8454400-8457400;chr19:8453600-8455600;chr19:8454000-8455600;chr19:8454400-8455600;chr19:8454600-8455600		-53/347;-53/747;-53/1347;-53/347;-1853/1147;-53/1947;-53/1547;-53/1147;-53/947
ENST00000358894	Coding	none	none	none	none	none	none
lnc-NPC1-8:1	lncRNA (promoter)		HEPG2;H1HESC;HMEC;HSMM;NHLF;K562;GM12878;HUVEC;NHEK		chr18:21082402-21084802;chr18:21082802-21084802;chr18:21083002-21084402;chr18:21082802-21084602;chr18:21082802-21084802;chr18:21082402-21084002;chr18:21082402-21085002;chr18:21082802-21085002;chr18:21082802-21084202		-1526/874;-1526/474;-1126/274;-1326/474;-1526/474;-726/874;-1726/874;-1726/474;-926/474
ENST00000358896	Coding		HMEC;HEPG2;HSMM;GM12878;HUVEC;NHEK;K562;H1HESC;NHLF		chr16:68055899-68058299;chr16:68055299-68058699;chr16:68056499-68058299;chr16:68055499-68058499;chr16:68056499-68057499;chr16:68056299-68057899;chr16:68056499-68058699;chr16:68055699-68058099;chr16:68055899-68058299		-1257/1143;-1857/1543;-657/1143;-1657/1343;-657/343;-857/743;-657/1543;-1457/943;-1257/1143
ENST00000358897	Coding		NHEK;HEPG2;HMEC;GM12878;HUVEC;H1HESC;HSMM;NHLF		chr1:15573213-15574213;chr1:15573613-15574213;chr1:15573413-15574213;chr1:15573413-15574213;chr1:15573413-15574413;chr1:15573613-15574613;chr1:15573413-15574013;chr1:15573413-15574013		-555/445;-155/445;-355/445;-355/445;-355/645;-155/845;-355/245;-355/245
ENST00000358892	Coding	none	none	none	none	none	none
lnc-TMEM164-2:1	eRNA	K562		chrX:109437144-109438744		-269/1331
ENST00000437590	Coding		HEPG2;HSMM;HUVEC;GM12878;NHEK;HMEC;NHLF;H1HESC;K562		chr10:43930994-43933394;chr10:43931194-43933194;chr10:43932194-43932794;chr10:43931594-43933194;chr10:43931594-43932994;chr10:43931194-43933394;chr10:43931394-43933194;chr10:43931594-43933194;chr10:43931194-43932794		-1580/820;-1380/620;-380/220;-980/620;-980/420;-1380/820;-1180/620;-980/620;-1380/220
ENST00000412604	Coding	none	none	none	none	none	none
ENST00000583582	lncRNA (promoter)		NHLF;GM12878;H1HESC;K562;HUVEC;HSMM;HEPG2;HMEC;NHEK		chr17:37793074-37794874;chr17:37793074-37795274;chr17:37793274-37794674;chr17:37793274-37793874;chr17:37793074-37794674;chr17:37792674-37794874;chr17:37792474-37795074;chr17:37793274-37794674;chr17:37793074-37794874		-321/1479;-321/1879;-121/1279;-121/479;-321/1279;-721/1479;-921/1679;-121/1279;-321/1479
ENST00000412608	Coding	none	none	none	none	none	none
ENST00000412609	eRNA	HEPG2;H1HESC	GM12878	chr19:40168960-40170560;chr19:40169760-40170560	chr19:40169960-40170360	-1054/546;-254/546	-54/346
lnc-C15orf41-15:1	lncRNA (unknown)	none	none	none	none	none	none
ENST00000413550	lncRNA (unknown)	none	none	none	none	none	none
ENST00000413553	Coding	none	none	none	none	none	none
ENST00000413552	lncRNA (unknown)	none	none	none	none	none	none
ENST00000413555	Coding	none	none	none	none	none	none
ENST00000413554	Coding	none	none	none	none	none	none
lnc-LRRC63-5:1	eRNA	HEPG2;HSMM;HUVEC		chr13:47291199-47291999;chr13:47290599-47291799;chr13:47290199-47291999		-358/442;-958/242;-1358/442
ENST00000413559	lncRNA (unknown)	none	none	none	none	none	none
ENST00000622283	Coding		HEPG2;GM12878;HSMM;HMEC;NHEK;H1HESC;NHLF;HUVEC		chr4:124317350-124322350;chr4:124317750-124321550;chr4:124317550-124321950;chr4:124317350-124322950;chr4:124317550-124322150;chr4:124317750-124321750;chr4:124317550-124322550;chr4:124319350-124320350		-2191/2809;-1791/2009;-1991/2409;-2191/3409;-1991/2609;-1791/2209;-1991/3009;-191/809
ENST00000439389	lncRNA (unknown)	none	none	none	none	none	none
lnc-ZCRB1-2:1	lncRNA (promoter)		K562;HMEC;H1HESC;HUVEC;NHEK;HEPG2;GM12878;NHLF;HSMM		chr12:42982933-42984333;chr12:42980933-42984533;chr12:42981933-42984733;chr12:42982333-42984133;chr12:42981733-42985133;chr12:42982933-42984533;chr12:42982733-42985333;chr12:42981133-42985133;chr12:42981933-42984733		-787/613;-987/2613;-1187/1613;-587/1213;-1587/1813;-987/613;-1787/813;-1587/2413;-1187/1613
ENST00000561206	lncRNA (unknown)	none	none	none	none	none	none
ENST00000561205	lncRNA (promoter)		HEPG2;HMEC;NHEK;K562;HSMM;HUVEC;GM12878;H1HESC;NHLF		chr15:38542708-38548108;chr15:38543108-38548908;chr15:38542908-38548908;chr15:38543308-38549708;chr15:38543108-38547308;chr15:38542708-38547508;chr15:38542908-38547508;chr15:38542708-38547508;chr15:38543108-38548908		-2341/3059;-1941/3859;-2141/3859;-1741/4659;-1941/2259;-2341/2459;-2141/2459;-2341/2459;-1941/3859
ENST00000561204	lncRNA (promoter)	K562	HSMM;HEPG2;NHLF;NHEK;HMEC;H1HESC	chr19:47921788-47923188	chr19:47921188-47922788;chr19:47921988-47922788;chr19:47920988-47922788;chr19:47920988-47922388;chr19:47920788-47922788;chr19:47919588-47926988	-1130/270	-730/870;-730/70;-730/1070;-330/1070;-730/1270;-4930/2470
ENST00000561203	lncRNA (unknown)	none	none	none	none	none	none
ENST00000561200	eRNA	K562		chr14:24788960-24789160		-175/25
ENST00000450034	eRNA	GM12878;H1HESC	HEPG2	chr17:7018276-7018476;chr17:7016676-7018876	chr17:7017076-7019076	-142/58;-542/1658	-742/1258
ENST00000437599	Coding		NHEK;HEPG2;HMEC;H1HESC;HSMM;NHLF;GM12878;K562;HUVEC		chr7:95401464-95403064;chr7:95401664-95402664;chr7:95401464-95402664;chr7:95401464-95403064;chr7:95401464-95402664;chr7:95401464-95402864;chr7:95401664-95402264;chr7:95401464-95402664;chr7:95401464-95402864		-445/1155;-245/755;-445/755;-445/1155;-445/755;-445/955;-245/355;-445/755;-445/955
ENST00000561209	lncRNA (unknown)	none	none	none	none	none	none
ENST00000561208	Coding		H1HESC;HEPG2;HSMM;HMEC;K562;NHEK;GM12878;NHLF;HUVEC		chr15:37385308-37395908;chr15:37389308-37395308;chr15:37389708-37394308;chr15:37389908-37394708;chr15:37389708-37392708;chr15:37387508-37395308;chr15:37387908-37395108;chr15:37388708-37395508;chr15:37389508-37395508		-3822/6778;-3222/2778;-2222/2378;-2622/2178;-622/2378;-3222/4578;-3022/4178;-3422/3378;-3422/2578
lnc-EQTN-1:2	lncRNA (unknown)	none	none	none	none	none	none
lnc-EQTN-1:3	lncRNA (unknown)	none	none	none	none	none	none
lnc-EQTN-1:1	lncRNA (unknown)	none	none	none	none	none	none
ENST00000584924	Coding		HMEC;NHEK;H1HESC;GM12878		chr17:46507201-46508001;chr17:46507201-46508001;chr17:46506601-46508201;chr17:46503401-46508201		-420/380;-420/380;-620/980;-620/4180
ENST00000415388	Coding		H1HESC;HEPG2		chr22:24890000-24891400;chr22:24889800-24890800		-75/1325;-275/725
ENST00000415389	Coding	none	none	none	none	none	none
ENST00000441057	Coding		K562;HSMM;HUVEC;GM12878;HMEC;H1HESC;NHEK;NHLF;HEPG2		chr3:15139796-15141596;chr3:15139196-15141596;chr3:15140196-15141596;chr3:15139596-15141796;chr3:15139196-15141596;chr3:15139596-15141596;chr3:15139196-15141596;chr3:15139196-15141396;chr3:15139196-15141796		-956/844;-956/1444;-956/444;-1156/1044;-956/1444;-956/1044;-956/1444;-756/1444;-1156/1444
ENST00000441056	lncRNA (unknown)	none	none	none	none	none	none
ENST00000415384	Coding		GM12878;H1HESC		chr2:100721168-100722568;chr2:100721368-100723568		-59/1341;-1059/1141
lnc-TRIM56-2:1	lncRNA (unknown)	none	none	none	none	none	none
ENST00000439360	lncRNA (promoter)		HUVEC;NHEK;HSMM;HEPG2;K562;GM12878;HMEC;NHLF;H1HESC		chr7:66118365-66121165;chr7:66118165-66120565;chr7:66118365-66121565;chr7:66118565-66121565;chr7:66118765-66120165;chr7:66118165-66120965;chr7:66118365-66120565;chr7:66118365-66121365;chr7:66118365-66120965		-1173/1627;-1373/1027;-1173/2027;-973/2027;-773/627;-1373/1427;-1173/1027;-1173/1827;-1173/1427
ENST00000441051	lncRNA (promoter)		NHEK;H1HESC		chr1:116106277-116107477;chr1:116106677-116107477		-945/255;-545/255
ENST00000415381	lncRNA (promoter)		NHLF;H1HESC;HUVEC;HMEC;NHEK;HSMM		chr1:147717576-147719576;chr1:147717576-147719376;chr1:147717976-147719176;chr1:147717776-147719176;chr1:147717976-147719376;chr1:147717576-147719376		-864/1136;-864/936;-464/736;-664/736;-464/936;-864/936
ENST00000352241	Coding		HUVEC;HMEC;H1HESC;K562;NHLF;NHEK;GM12878;HSMM;HEPG2		chr3:69787510-69789910;chr3:69787710-69789710;chr3:69787510-69789910;chr3:69787710-69790710;chr3:69787510-69790710;chr3:69787510-69789710;chr3:69787910-69789510;chr3:69787510-69790110;chr3:69787910-69789510		-1076/1324;-876/1124;-1076/1324;-876/2124;-1076/2124;-1076/1124;-676/924;-1076/1524;-676/924
lnc-PXDNL-1:1	eRNA	HUVEC;K562;GM12878		chr8:52807247-52809047;chr8:52807047-52809047;chr8:52806247-52809047		-113/1687;-113/1887;-113/2687
lnc-DCAF16-1:2	lncRNA (promoter)		HMEC;K562;H1HESC;HEPG2;NHLF;HUVEC;NHEK;HSMM;GM12878		chr4:17809702-17815102;chr4:17809902-17814902;chr4:17810902-17814102;chr4:17809902-17814702;chr4:17808902-17814902;chr4:17809102-17814102;chr4:17809702-17814902;chr4:17810302-17814902;chr4:17808902-17816702		-2768/2632;-2568/2432;-1768/1432;-2368/2432;-2568/3432;-1768/3232;-2568/2632;-2568/2032;-4368/3432
ENST00000316358	Coding	none	none	none	none	none	none
lnc-CD44-3:1	eRNA	HUVEC;HSMM;HMEC;GM12878;NHLF;K562;NHEK		chr11:35132224-35134024;chr11:35131024-35134624;chr11:35130424-35139024;chr11:35127224-35134024;chr11:35132024-35133824;chr11:35132424-35134024;chr11:35131624-35139024		-396/1404;-1596/2004;-2196/6404;-5396/1404;-596/1204;-196/1404;-996/6404
lnc-ZFAND1-2:1	lncRNA (unknown)	none	none	none	none	none	none
ENST00000439365	Coding		NHLF;GM12878;H1HESC;K562;HEPG2		chr19:47538560-47539760;chr19:47538360-47539960;chr19:47538560-47539160;chr19:47538360-47539960;chr19:47538560-47539960		-27/1173;-227/1373;-27/573;-227/1373;-27/1373
ENST00000564398	eRNA	K562;H1HESC		chr1:25594613-25612413;chr1:25596613-25599413		-4271/13529;-2271/529
lnc-ACP1-7:1	lncRNA (unknown)	none	none	none	none	none	none
ENST00000636373	lncRNA (unknown)	none	none	none	none	none	none
lnc-ACP1-7:3	lncRNA (unknown)	none	none	none	none	none	none
lnc-ACP1-7:2	lncRNA (unknown)	none	none	none	none	none	none
lnc-OR6C70-1:3	lncRNA (unknown)	none	none	none	none	none	none
lnc-ACP1-7:4	lncRNA (unknown)	none	none	none	none	none	none
lnc-OR6C70-1:1	lncRNA (unknown)	none	none	none	none	none	none
ENST00000636375	eRNA	NHLF;HSMM		chr13:111642199-111642599;chr13:111641199-111642599		-128/272;-1128/272
INHBA-AS1:3	lncRNA (unknown)	none	none	none	none	none	none
INHBA-AS1:2	lncRNA (unknown)	none	none	none	none	none	none
INHBA-AS1:1	lncRNA (unknown)	none	none	none	none	none	none
ENST00000636379	Coding		NHLF;GM12878;HMEC;NHEK;K562;H1HESC;HSMM;HEPG2;HUVEC		chr6:52284841-52286641;chr6:52284241-52286041;chr6:52284441-52286441;chr6:52284241-52285841;chr6:52284041-52286441;chr6:52284041-52286241;chr6:52284841-52286441;chr6:52284841-52286441;chr6:52284841-52285241		-336/1464;-936/864;-736/1264;-936/664;-1136/1264;-1136/1064;-336/1264;-336/1264;-336/64
INHBA-AS1:7	lncRNA (unknown)	none	none	none	none	none	none
INHBA-AS1:6	lncRNA (unknown)	none	none	none	none	none	none
INHBA-AS1:5	lncRNA (unknown)	none	none	none	none	none	none
INHBA-AS1:4	lncRNA (unknown)	none	none	none	none	none	none
ENST00000439369	Coding		HUVEC;GM12878;NHEK;K562;NHLF;HEPG2;H1HESC;HSMM;HMEC		chr4:130012550-130015550;chr4:130011150-130018150;chr4:130012550-130015950;chr4:130011750-130018950;chr4:130012550-130016150;chr4:130013150-130015350;chr4:130013550-130015350;chr4:130012950-130015350;chr4:130012550-130015350		-985/2015;-3585/3415;-1385/2015;-4385/2815;-1585/2015;-785/1415;-785/1015;-785/1615;-785/2015
ENST00000646998	Coding		HSMM;H1HESC;HEPG2;K562;HUVEC;NHLF;GM12878;HMEC		chr22:32149800-32151000;chr22:32148800-32150600;chr22:32148600-32150600;chr22:32150000-32150400;chr22:32149800-32150200;chr22:32149800-32150200;chr22:32149000-32151800;chr22:32149800-32150200		-229/971;-1229/571;-1429/571;-29/371;-229/171;-229/171;-1029/1771;-229/171
LINC01135:9	eRNA	HEPG2;HMEC;NHEK;NHLF;GM12878;HUVEC	H1HESC	chr1:59278212-59281412;chr1:59274412-59285012;chr1:59274612-59285812;chr1:59279612-59281012;chr1:59278812-59282812;chr1:59277812-59286212	chr1:59279412-59282612	-1870/1330;-5670/4930;-5470/5730;-470/930;-1270/2730;-2270/6130	-670/2530
LINC01135:8	lncRNA (unknown)	none	none	none	none	none	none
LINC01135:7	lncRNA (promoter)		HEPG2;HUVEC;HMEC;H1HESC;HSMM;K562;NHEK;NHLF;GM12878		chr1:59250012-59251612;chr1:59247012-59251012;chr1:59246812-59251012;chr1:59246612-59251612;chr1:59247812-59251012;chr1:59247812-59251612;chr1:59246012-59251012;chr1:59245812-59251212;chr1:59247012-59251812		-819/781;-3819/181;-4019/181;-4219/781;-3019/181;-3019/781;-4819/181;-5019/381;-3819/981
LINC01135:6	lncRNA (promoter)		GM12878;HUVEC;HEPG2;H1HESC;NHLF;NHEK;HSMM;HMEC;K562		chr1:59247012-59251812;chr1:59247012-59251012;chr1:59250012-59251612;chr1:59246612-59251612;chr1:59245812-59251212;chr1:59246012-59251012;chr1:59247812-59251012;chr1:59246812-59251012;chr1:59247812-59251612		-3819/981;-3819/181;-819/781;-4219/781;-5019/381;-4819/181;-3019/181;-4019/181;-3019/781
LINC01135:5	lncRNA (promoter)		HMEC;H1HESC;NHLF;NHEK;GM12878;HEPG2;K562;HSMM;HUVEC		chr1:59246812-59251012;chr1:59246612-59251612;chr1:59245812-59251212;chr1:59246012-59251012;chr1:59247012-59251812;chr1:59250012-59251612;chr1:59247812-59251612;chr1:59247812-59251012;chr1:59247012-59251012		-4019/181;-4219/781;-5019/381;-4819/181;-3819/981;-819/781;-3019/781;-3019/181;-3819/181
LINC01135:4	lncRNA (promoter)		HSMM;NHLF;K562;HUVEC;NHEK;GM12878;H1HESC;HEPG2;HMEC		chr1:59247812-59251012;chr1:59245812-59251212;chr1:59247812-59251612;chr1:59247012-59251012;chr1:59246012-59251012;chr1:59247012-59251812;chr1:59246612-59251612;chr1:59250012-59251612;chr1:59246812-59251012		-3010/190;-5010/390;-3010/790;-3810/190;-4810/190;-3810/990;-4210/790;-810/790;-4010/190
LINC01135:3	lncRNA (promoter)		HUVEC;H1HESC;NHEK;NHLF;HMEC;HSMM;GM12878;K562;HEPG2		chr1:59247012-59251012;chr1:59246612-59251612;chr1:59246012-59251012;chr1:59245812-59251212;chr1:59246812-59251012;chr1:59247812-59251012;chr1:59247012-59251812;chr1:59247812-59251612;chr1:59250012-59251612		-3810/190;-4210/790;-4810/190;-5010/390;-4010/190;-3010/190;-3810/990;-3010/790;-810/790
LINC01135:1	lncRNA (promoter)		NHEK;GM12878;NHLF;HMEC;H1HESC;HSMM;HEPG2;HUVEC;K562		chr1:59246012-59251012;chr1:59247012-59251812;chr1:59245812-59251212;chr1:59246812-59251012;chr1:59246612-59251612;chr1:59247812-59251012;chr1:59250012-59251612;chr1:59247012-59251012;chr1:59247812-59251612		-4768/232;-3768/1032;-4968/432;-3968/232;-4168/832;-2968/232;-768/832;-3768/232;-2968/832
lnc-SLC22A17-3:1	lncRNA (unknown)	none	none	none	none	none	none
ENST00000357542	Coding	none	none	none	none	none	none
ENST00000357540	Coding		H1HESC;NHEK;HEPG2;K562;HSMM;HMEC;NHLF;HUVEC;GM12878		chr10:99496410-99498210;chr10:99496410-99498410;chr10:99496610-99497810;chr10:99496810-99497610;chr10:99496610-99497610;chr10:99496810-99497610;chr10:99496410-99497610;chr10:99496610-99497610;chr10:99496810-99498810		-468/1332;-468/1532;-268/932;-68/732;-268/732;-68/732;-468/732;-268/732;-68/1932
ENST00000357546	Coding	none	none	none	none	none	none
ENST00000357545	Coding		HUVEC;H1HESC;HEPG2;GM12878;HMEC;HSMM;NHEK		chr4:168154425-168156425;chr4:168154025-168156625;chr4:168155225-168156025;chr4:168154825-168156025;chr4:168154625-168156425;chr4:168155025-168156025;chr4:168154425-168156225		-725/1275;-925/1675;-325/475;-325/875;-725/1075;-325/675;-525/1275
ENST00000357544	Coding		HUVEC;HMEC;HSMM;HEPG2;H1HESC;NHEK		chrX:19140079-19140679;chrX:19139879-19140679;chrX:19139879-19140879;chrX:19139879-19140679;chrX:19139279-19141479;chrX:19140079-19140679		-2/598;-2/798;-202/798;-2/798;-802/1398;-2/598
lnc-PATJ-8:1	lncRNA (unknown)	none	none	none	none	none	none
lnc-GPM6A-1:1	lncRNA (unknown)	none	none	none	none	none	none
lnc-PHF21A-3:1	lncRNA (promoter)	HUVEC;HSMM	HEPG2;K562;GM12878;NHLF;NHEK;HMEC;H1HESC	chr11:46264224-46265024;chr11:46263824-46266424	chr11:46264024-46265624;chr11:46264824-46265824;chr11:46264224-46265424;chr11:46264824-46265624;chr11:46264824-46265424;chr11:46264624-46265624;chr11:46264824-46265624	-90/710;-1490/1110	-690/910;-890/110;-490/710;-690/110;-490/110;-690/310;-690/110
LINC00174:20	lncRNA (unknown)	none	none	none	none	none	none
LINC00174:22	lncRNA (unknown)	none	none	none	none	none	none
LINC00174:23	lncRNA (unknown)	none	none	none	none	none	none
LINC00174:24	lncRNA (promoter)	HUVEC	NHEK;NHLF;K562;HSMM;GM12878;HMEC;H1HESC;HEPG2	chr7:65957965-65958565	chr7:65957965-65959565;chr7:65957565-65959565;chr7:65958365-65960165;chr7:65957565-65959565;chr7:65957365-65959565;chr7:65958365-65959565;chr7:65957965-65959565;chr7:65957765-65960365	-61/539	-1061/539;-1061/939;-1661/139;-1061/939;-1061/1139;-1061/139;-1061/539;-1861/739
lnc-PSD-1:2	lncRNA (promoter)		GM12878;K562;HUVEC;HSMM;NHEK;NHLF;H1HESC;HMEC;HEPG2		chr10:104179010-104183010;chr10:104178810-104182210;chr10:104179410-104182610;chr10:104179010-104182610;chr10:104179010-104183010;chr10:104179210-104182210;chr10:104178010-104183010;chr10:104180610-104181410;chr10:104178210-104183210		-2245/1755;-1445/1955;-1845/1355;-1845/1755;-2245/1755;-1445/1555;-2245/2755;-645/155;-2445/2555
ENST00000450038	Coding		H1HESC;NHEK;HUVEC;K562;HMEC;HEPG2;GM12878;HSMM;NHLF		chr7:107530964-107532764;chr7:107530764-107532364;chr7:107530964-107531964;chr7:107531564-107532164;chr7:107531164-107532764;chr7:107530964-107532964;chr7:107530764-107532964;chr7:107531164-107532364;chr7:107530964-107532964		-667/1133;-867/733;-667/333;-67/533;-467/1133;-667/1333;-867/1333;-467/733;-667/1333
lnc-NT5E-8:1	lncRNA (unknown)	none	none	none	none	none	none
ENST00000510085	Coding		H1HESC;HSMM;HUVEC;HMEC;NHEK;K562;NHLF;HEPG2;GM12878		chr5:81267244-81268844;chr5:81266844-81268844;chr5:81267444-81268844;chr5:81266844-81268844;chr5:81266844-81268844;chr5:81266644-81269644;chr5:81266644-81268844;chr5:81266444-81268844;chr5:81266644-81269044		-601/999;-1001/999;-401/999;-1001/999;-1001/999;-1201/1799;-1201/999;-1401/999;-1201/1199
ENST00000510084	Coding	none	none	none	none	none	none
ENST00000424604	lncRNA (unknown)	none	none	none	none	none	none
ENST00000510080	Coding		NHEK;HUVEC;HEPG2;HSMM;H1HESC;K562;GM12878;HMEC;NHLF		chr5:138676701-138679301;chr5:138676701-138678301;chr5:138676501-138679701;chr5:138676701-138679701;chr5:138676901-138679301;chr5:138677101-138678901;chr5:138676701-138679301;chr5:138677501-138679501;chr5:138676901-138679501		-1439/1161;-1439/161;-1639/1561;-1439/1561;-1239/1161;-1039/761;-1439/1161;-639/1361;-1239/1361
ENST00000510083	lncRNA (unknown)	none	none	none	none	none	none
lnc-ZNF169-7:10	lncRNA (unknown)	HUVEC	GM12878	chr9:96937379-96938579	chr9:96937579-96937979	-319/881	-119/281
lnc-ZNF169-7:11	lncRNA (unknown)	none	none	none	none	none	none
lnc-ZNF169-7:12	lncRNA (unknown)	none	none	none	none	none	none
ENST00000510089	Coding		HUVEC;NHLF;HMEC;HSMM;H1HESC;K562;GM12878;NHEK;HEPG2		chr5:87563444-87566044;chr5:87563444-87566044;chr5:87563244-87566244;chr5:87563644-87565644;chr5:87563844-87565844;chr5:87562244-87565844;chr5:87563044-87566844;chr5:87563444-87566044;chr5:87563244-87566244		-1379/1221;-1379/1221;-1579/1421;-979/1021;-1179/821;-1179/2421;-2179/1621;-1379/1221;-1579/1421
ENST00000510088	Coding		HUVEC;NHLF;HEPG2;NHEK;GM12878;K562;HSMM;H1HESC		chr13:36871000-36873000;chr13:36871000-36872600;chr13:36871400-36872400;chr13:36871400-36872600;chr13:36871600-36872400;chr13:36870600-36873000;chr13:36871200-36872600;chr13:36870600-36872400		-1039/961;-639/961;-439/561;-639/561;-439/361;-1039/1361;-639/761;-439/1361
ENST00000312515	Coding	none	none	none	none	none	none
ENST00000424602	Coding		NHEK;HMEC		chr18:61144020-61146020;chr18:61143820-61146220		-340/1660;-540/1860
ENST00000537541	Coding		GM12878;HUVEC;HSMM;NHEK;H1HESC;K562;NHLF;HMEC;HEPG2		chr8:93976824-93978824;chr8:93977824-93978824;chr8:93977024-93978824;chr8:93976824-93978824;chr8:93977024-93978424;chr8:93976824-93978824;chr8:93977024-93978624;chr8:93976424-93978824;chr8:93976824-93979024		-452/1548;-452/548;-452/1348;-452/1548;-52/1348;-452/1548;-252/1348;-452/1948;-652/1548
ENST00000369073	Coding	none	none	none	none	none	none
ENST00000369070	Coding		GM12878;NHLF;H1HESC;HMEC;K562;HEPG2;HUVEC;HSMM;NHEK		chr6:106771507-106774107;chr6:106771907-106774107;chr6:106772107-106774307;chr6:106771707-106773907;chr6:106772507-106774107;chr6:106772107-106774307;chr6:106772307-106774107;chr6:106771907-106774107;chr6:106771507-106773707		-441/2159;-441/1759;-641/1559;-241/1959;-441/1159;-641/1559;-441/1359;-441/1759;-41/2159
ENST00000369076	Coding		HMEC;NHEK;K562;HUVEC;HSMM;HEPG2;GM12878;NHLF;H1HESC		chr6:106771707-106773907;chr6:106771507-106773707;chr6:106772507-106774107;chr6:106772307-106774107;chr6:106771907-106774107;chr6:106772107-106774307;chr6:106771507-106774107;chr6:106771907-106774107;chr6:106772107-106774307		-241/1959;-41/2159;-441/1159;-441/1359;-441/1759;-641/1559;-441/2159;-441/1759;-641/1559
ENST00000369077	Coding		HSMM;K562;H1HESC;NHLF;HEPG2;HMEC;NHEK;HUVEC;GM12878		chr10:121630610-121633010;chr10:121630210-121633010;chr10:121630810-121633410;chr10:121630610-121633610;chr10:121630210-121633810;chr10:121630010-121633010;chr10:121629810-121633410;chr10:121630210-121633610;chr10:121630010-121633810		-649/1751;-649/2151;-1049/1551;-1249/1751;-1449/2151;-649/2351;-1049/2551;-1249/2151;-1449/2351
lnc-ERMN-5:1	eRNA	GM12878		chr2:158277154-158278154		-709/291
lnc-CRNKL1-4:1	eRNA	K562;HUVEC	NHEK	chr20:19804200-19804600;chr20:19804400-19805200	chr20:19804400-19804800	-89/311;-689/111	-289/111
lnc-IKZF1-14:1	lncRNA (unknown)	none	none	none	none	none	none
ENST00000429543	Coding		HEPG2		chrX:48326256-48328856		-225/2375
ENST00000429542	Coding		H1HESC		chr7:8472275-8477475		-2550/2650
ENST00000429541	Coding		HEPG2;NHLF;NHEK;HSMM;HUVEC;K562		chr11:3398624-3401024;chr11:3399224-3400624;chr11:3398824-3400824;chr11:3398824-3400624;chr11:3398824-3400824;chr11:3398424-3400824		-576/1824;-176/1224;-376/1624;-176/1624;-376/1624;-376/2024
ENST00000429547	Coding		HSMM;K562;H1HESC		chrX:65384075-65384475;chrX:65382275-65387875;chrX:65384075-65385075		-65/335;-1865/3735;-65/935
ENST00000429546	Coding	none	none	none	none	none	none
ENST00000429544	Coding		K562;HUVEC;GM12878;NHEK;HSMM;H1HESC;HMEC;HEPG2;NHLF		chr3:129157110-129159510;chr3:129157310-129159510;chr3:129157110-129160510;chr3:129158110-129159910;chr3:129157910-129159510;chr3:129157510-129160110;chr3:129157310-129159710;chr3:129157310-129160510;chr3:129157310-129159710		-638/1762;-638/1562;-1638/1762;-1038/762;-638/962;-1238/1362;-838/1562;-1638/1562;-838/1562
lnc-OR4N4-1:23	lncRNA (unknown)	none	none	none	none	none	none
lnc-OR4N4-1:22	lncRNA (unknown)	none	none	none	none	none	none
lnc-OR4N4-1:21	lncRNA (unknown)	none	none	none	none	none	none
lnc-OR4N4-1:20	lncRNA (unknown)	none	none	none	none	none	none
ENST00000521900	lncRNA (unknown)	none	none	none	none	none	none
ENST00000521901	lncRNA (unknown)	none	none	none	none	none	none
ENST00000521902	lncRNA (promoter)	HUVEC;K562	HSMM;NHEK;H1HESC;NHLF	chr8:93106824-93110024;chr8:93107024-93108824	chr8:93107224-93107824;chr8:93107624-93107824;chr8:93106824-93108024;chr8:93107424-93108824	-2318/882;-1118/682	-118/482;-118/82;-318/882;-1118/282
ENST00000521903	Coding		HMEC;K562;NHLF;GM12878;HSMM;NHEK;H1HESC;HEPG2		chr8:124428019-124428619;chr8:124427619-124428619;chr8:124428019-124428619;chr8:124428219-124428619;chr8:124427819-124430219;chr8:124428219-124428619;chr8:124428219-124428619;chr8:124427219-124428619		-29/571;-29/971;-29/571;-29/371;-1629/771;-29/371;-29/371;-29/1371
ENST00000521907	Coding	none	none	none	none	none	none
ENST00000637021	lncRNA (unknown)	none	none	none	none	none	none
ENST00000637020	lncRNA (unknown)	none	none	none	none	none	none
ENST00000296792	Coding		HSMM;GM12878;HEPG2;NHLF;K562;HUVEC;H1HESC;HMEC;NHEK		chr5:72859644-72863044;chr5:72859844-72863444;chr5:72859644-72863044;chr5:72859844-72862844;chr5:72859444-72863444;chr5:72859844-72863044;chr5:72860044-72862644;chr5:72859844-72863444;chr5:72859644-72862644		-1922/1478;-1722/1878;-1922/1478;-1722/1278;-2122/1878;-1722/1478;-1522/1078;-1722/1878;-1922/1078
ENST00000637022	lncRNA (unknown)	none	none	none	none	none	none
ENST00000637025	Coding		HMEC;HSMM;HEPG2;H1HESC;NHEK;K562;GM12878;HUVEC;NHLF		chr3:52007360-52009960;chr3:52006960-52010160;chr3:52006960-52009960;chr3:52007560-52010160;chr3:52007560-52009760;chr3:52006560-52009960;chr3:52007360-52009960;chr3:52007760-52009960;chr3:52007160-52009960		-1724/876;-2124/1076;-2124/876;-1524/1076;-1524/676;-2524/876;-1724/876;-1324/876;-1924/876
ENST00000637027	lncRNA (unknown)	none	none	none	none	none	none
ENST00000637026	Coding		K562;HUVEC;HSMM;GM12878;HEPG2;HMEC;NHEK;H1HESC;NHLF		chr17:80054911-80056111;chr17:80053711-80056111;chr17:80053711-80057711;chr17:80053911-80056111;chr17:80054711-80056911;chr17:80053511-80056111;chr17:80054111-80056111;chr17:80054111-80057111;chr17:80054911-80056111		-708/492;-708/1692;-2308/1692;-708/1492;-1508/692;-708/1892;-708/1292;-1708/1292;-708/492
lnc-HNRNPH1-6:1	lncRNA (promoter)		K562;HSMM;GM12878;NHEK;H1HESC;HEPG2;HUVEC;HMEC;NHLF		chr5:178976994-178978994;chr5:178976594-178978794;chr5:178976794-178978994;chr5:178976994-178978794;chr5:178977194-178978594;chr5:178975994-178978994;chr5:178977194-178978794;chr5:178976994-178978794;chr5:178976994-178978994		-1471/529;-1271/929;-1471/729;-1271/529;-1071/329;-1471/1529;-1271/329;-1271/529;-1471/529
lnc-HNRNPH1-6:2	lncRNA (promoter)		NHLF;HEPG2;HUVEC;HSMM;HMEC;NHEK;GM12878;H1HESC;K562		chr5:178976994-178978994;chr5:178975994-178978994;chr5:178977194-178978794;chr5:178976594-178978794;chr5:178976994-178978794;chr5:178976994-178978794;chr5:178976794-178978994;chr5:178977194-178978594;chr5:178976994-178978994		-1471/529;-1471/1529;-1271/329;-1271/929;-1271/529;-1271/529;-1471/729;-1071/329;-1471/529
ENST00000447530	Coding	none	none	none	none	none	none
ENST00000570013	Coding		HEPG2;K562;HMEC;H1HESC;HSMM;NHEK;NHLF;GM12878		chr15:42564108-42568508;chr15:42564108-42568708;chr15:42562908-42568708;chr15:42564508-42567108;chr15:42564108-42566908;chr15:42564108-42568708;chr15:42564108-42566708;chr15:42564108-42568108		-2354/2046;-2354/2246;-3554/2246;-1954/646;-2354/446;-2354/2246;-2354/246;-2354/1646
lnc-ERCC6L2-5:1	lncRNA (unknown)	none	none	none	none	none	none
lnc-ERCC6L2-5:2	lncRNA (unknown)	none	none	none	none	none	none
ENST00000478003	lncRNA (unknown)	none	none	none	none	none	none
lnc-CCDC93-7:1	lncRNA (unknown)	none	none	none	none	none	none
ENST00000395743	Coding		HMEC;HUVEC;HEPG2;NHLF;HSMM;H1HESC;GM12878;NHEK		chr4:75718776-75719976;chr4:75718576-75720176;chr4:75718976-75720176;chr4:75718776-75720176;chr4:75718776-75720176;chr4:75718376-75720176;chr4:75719776-75719976;chr4:75718576-75720176		-80/1120;-280/1320;-280/920;-280/1120;-280/1120;-280/1520;-80/120;-280/1320
lnc-ZNF703-1:1	lncRNA (unknown)	none	none	none	none	none	none
lnc-SSTR3-1:1	lncRNA (unknown)	none	none	none	none	none	none
lnc-SELENOK-3:2	lncRNA (unknown)	none	none	none	none	none	none
ENST00000508513	Coding		GM12878		chr4:40192005-40205805		-2605/11195
lnc-QKI-10:1	lncRNA (unknown)	none	none	none	none	none	none
ENST00000263754	Coding		NHEK;K562;HUVEC;HSMM;GM12878;H1HESC;HMEC;NHLF;HEPG2		chr3:20081196-20081796;chr3:20080996-20083596;chr3:20079996-20081796;chr3:20080396-20083396;chr3:20080196-20083796;chr3:20081196-20081796;chr3:20080796-20083396;chr3:20080396-20083596;chr3:20080196-20081796		-319/281;-519/2081;-1519/281;-1119/1881;-1319/2281;-319/281;-719/1881;-1119/2081;-1319/281
LINC00930:5	lncRNA (unknown)	none	none	none	none	none	none
LINC00930:4	lncRNA (unknown)	none	none	none	none	none	none
LINC00930:6	lncRNA (unknown)	none	none	none	none	none	none
LINC00930:1	lncRNA (unknown)	none	none	none	none	none	none
LINC00930:3	lncRNA (unknown)	none	none	none	none	none	none
LINC00930:2	lncRNA (unknown)	none	none	none	none	none	none
lnc-ADGRA1-1:1	lncRNA (unknown)	none	none	none	none	none	none
ENST00000439383	Coding		H1HESC;NHLF;GM12878		chr3:184018306-184018506;chr3:184018306-184018906;chr3:184016306-184018706		-63/137;-63/537;-2063/337
ENST00000395748	Coding		HEPG2;H1HESC;HSMM;K562;HMEC;NHLF;GM12878;HUVEC;NHEK		chr4:75310736-75311136;chr4:75310536-75311536;chr4:75310536-75311536;chr4:75310736-75312136;chr4:75310536-75317536;chr4:75310536-75311536;chr4:75310736-75311336;chr4:75310536-75311536;chr4:75310336-75315536		-115/285;-315/685;-315/685;-115/1285;-315/6685;-315/685;-115/485;-315/685;-515/4685
lnc-CYP2A7-1:1	lncRNA (unknown)	none	none	none	none	none	none
ENST00000506442	Coding		HMEC;HEPG2;HSMM;NHLF		chr5:114631101-114632501;chr5:114631301-114632501;chr5:114631301-114632701;chr5:114630901-114632501		-111/1289;-111/1089;-311/1089;-111/1489
ENST00000506443	lncRNA (promoter)	GM12878	NHEK;NHLF;HUVEC;HEPG2;HMEC;HSMM;H1HESC;K562	chr4:83956176-83956376	chr4:83955176-83957776;chr4:83955176-83957776;chr4:83955176-83958376;chr4:83955176-83958376;chr4:83955176-83957776;chr4:83955176-83957576;chr4:83955176-83957376;chr4:83954976-83958176	-176/24	-1176/1424;-1176/1424;-1176/2024;-1176/2024;-1176/1424;-1176/1224;-1176/1024;-1376/1824
ENST00000506440	lncRNA (unknown)	none	none	none	none	none	none
ENST00000506441	eRNA	NHEK;H1HESC;HSMM	HMEC	chr5:16507600-16510200;chr5:16508600-16509600;chr5:16507600-16509400	chr5:16507400-16509200	-1405/1195;-805/195;-605/1195	-405/1395
ENST00000482153	lncRNA (promoter)		NHEK;HSMM;H1HESC;HUVEC;K562;HEPG2;HMEC;GM12878;NHLF		chr10:135121410-135122610;chr10:135120610-135123010;chr10:135121010-135123210;chr10:135121210-135123210;chr10:135121610-135122810;chr10:135120610-135123410;chr10:135121610-135122810;chr10:135120410-135123210;chr10:135121810-135123210		-1043/157;-1843/557;-1443/757;-1243/757;-843/357;-1843/957;-843/357;-2043/757;-643/757
ENST00000482152	lncRNA (unknown)	none	none	none	none	none	none
ENST00000506444	lncRNA (unknown)	none	none	none	none	none	none
ENST00000506445	Coding		HEPG2		chr5:125705301-125708301		-1704/1296
lnc-NUDT2-6:1	eRNA	HEPG2;NHEK;HSMM;NHLF;K562		chr9:34190400-34192600;chr9:34191200-34191600;chr9:34191200-34191800;chr9:34191200-34191600;chr9:34191000-34191600		-1152/1048;-352/48;-352/248;-352/48;-552/48
ENST00000506449	Coding	none	none	none	none	none	none
lnc-CBLN2-1:2	lncRNA (unknown)	none	none	none	none	none	none
ENST00000482159	lncRNA (unknown)	none	none	none	none	none	none
lnc-CBLN2-1:1	lncRNA (unknown)	none	none	none	none	none	none
lnc-RSPH10B2-1:1	lncRNA (unknown)	none	none	none	none	none	none
ENST00000644138	Coding		HEPG2;HMEC;NHLF;HUVEC;H1HESC;GM12878;K562;HSMM;NHEK		chr3:41239796-41245196;chr3:41239996-41246196;chr3:41239996-41241396;chr3:41240196-41241396;chr3:41239796-41241396;chr3:41239996-41241396;chr3:41239996-41241396;chr3:41239996-41243796;chr3:41239996-41241396		-1200/4200;-1000/5200;-1000/400;-800/400;-1200/400;-1000/400;-1000/400;-1000/2800;-1000/400
lnc-MPHOSPH8-9:4	lncRNA (promoter)		HEPG2		chr13:19173600-19175000		-523/877
ENST00000622497	lncRNA (promoter)	H1HESC;HMEC;K562	NHEK;GM12878;HUVEC;NHLF;HEPG2	chr1:226520977-226521377;chr1:226520977-226521577;chr1:226519777-226521377	chr1:226520977-226521377;chr1:226520777-226521377;chr1:226520977-226521377;chr1:226520977-226521377;chr1:226520977-226521377	-21/379;-221/379;-21/1579	-21/379;-21/579;-21/379;-21/379;-21/379
ENST00000465510	lncRNA (unknown)	none	none	none	none	none	none
ENST00000465511	lncRNA (unknown)	none	none	none	none	none	none
lnc-FRMPD2-5:1	lncRNA (promoter)		H1HESC;NHEK;NHLF;HMEC;HSMM;HUVEC;GM12878		chr10:49811594-49813594;chr10:49811394-49814394;chr10:49809794-49813594;chr10:49810594-49813394;chr10:49810594-49813794;chr10:49812994-49813394;chr10:49812594-49813394		-461/1539;-1261/1739;-461/3339;-261/2539;-661/2539;-261/139;-261/539
LINC01491:8	lncRNA (unknown)	none	none	none	none	none	none
lnc-FRMPD2-5:5	eRNA	K562		chr10:49681394-49706794		-19555/5845
lnc-FRMPD2-5:4	eRNA	K562		chr10:49681394-49706794		-19545/5855
ENST00000451343	Coding	none	none	none	none	none	none
ENST00000511051	Coding	none	none	none	none	none	none
ENST00000373521	Coding		H1HESC		chrX:72222675-72225275		-681/1919
ENST00000487653	lncRNA (promoter)		GM12878;NHLF;H1HESC;HEPG2;HSMM;HUVEC;HMEC;K562;NHEK		chr10:75908994-75913994;chr10:75909394-75912194;chr10:75909594-75912194;chr10:75909194-75912594;chr10:75909194-75911994;chr10:75909394-75912194;chr10:75909194-75913194;chr10:75909594-75913594;chr10:75909194-75913194		-3479/1521;-1679/1121;-1679/921;-2079/1321;-1479/1321;-1679/1121;-2679/1321;-3079/921;-2679/1321
ENST00000487652	Coding		HUVEC;HEPG2;NHLF;HMEC;NHEK;K562;HSMM		chrX:30671479-30672479;chrX:30671479-30674879;chrX:30671479-30673479;chrX:30671479-30672479;chrX:30671479-30672479;chrX:30671479-30672679;chrX:30671479-30672279		-138/862;-138/3262;-138/1862;-138/862;-138/862;-138/1062;-138/662
ENST00000487651	lncRNA (unknown)	none	none	none	none	none	none
ENST00000590958	Coding		HEPG2;K562;H1HESC;HSMM;GM12878;NHLF;HMEC;NHEK		chr17:40713274-40714874;chr17:40713874-40715274;chr17:40713674-40715474;chr17:40713474-40714874;chr17:40713274-40715274;chr17:40713474-40716074;chr17:40713274-40715074;chr17:40713474-40714874		-895/705;-295/1105;-495/1305;-695/705;-895/1105;-695/1905;-895/905;-695/705
ENST00000487656	lncRNA (unknown)	none	none	none	none	none	none
ENST00000487654	lncRNA (unknown)	none	none	none	none	none	none
ENST00000590953	lncRNA (promoter)		HMEC;HSMM;NHLF;K562;GM12878;H1HESC;HUVEC;NHEK;HEPG2		chr19:5977200-5980000;chr19:5976800-5979200;chr19:5976600-5979200;chr19:5977400-5979000;chr19:5976600-5979400;chr19:5976800-5979400;chr19:5976800-5979200;chr19:5977400-5979200;chr19:5976400-5981000		-1892/908;-1092/1308;-1092/1508;-892/708;-1292/1508;-1292/1308;-1092/1308;-1092/708;-2892/1708
ENST00000487659	lncRNA (promoter)		HUVEC;NHEK;H1HESC;GM12878;NHLF;HSMM;HMEC;K562;HEPG2		chr1:1341537-1344137;chr1:1341337-1344137;chr1:1341337-1343937;chr1:1341137-1344737;chr1:1341337-1344137;chr1:1341137-1344337;chr1:1341137-1343937;chr1:1341937-1344137;chr1:1341937-1344337		-1489/1111;-1489/1311;-1289/1311;-2089/1511;-1489/1311;-1689/1511;-1289/1511;-1489/711;-1689/711
ENST00000590950	Coding		HMEC;HEPG2;HSMM;HUVEC;GM12878;NHEK;NHLF;H1HESC;K562		chr19:44330960-44332560;chr19:44331160-44332560;chr19:44330960-44332360;chr19:44330760-44332360;chr19:44330960-44332360;chr19:44330960-44332560;chr19:44330960-44332360;chr19:44331360-44332360;chr19:44331360-44332160		-616/984;-416/984;-616/784;-816/784;-616/784;-616/984;-616/784;-216/784;-216/584
ENST00000495466	eRNA	HUVEC		chr2:25872896-25875696		-2605/195
ENST00000590956	Coding		HUVEC;NHEK;NHLF;GM12878;HSMM;HMEC;K562		chr18:12407400-12409200;chr18:12407600-12409200;chr18:12407600-12409200;chr18:12407000-12409200;chr18:12407600-12408600;chr18:12407400-12409000;chr18:12406000-12409000		-495/1305;-295/1305;-295/1305;-895/1305;-295/705;-495/1105;-1895/1105
ENST00000590954	Coding		HMEC;HEPG2;GM12878;K562;NHEK;NHLF;HSMM		chr18:54318002-54319802;chr18:54317802-54319802;chr18:54317402-54320802;chr18:54317602-54320402;chr18:54318002-54319602;chr18:54318202-54319802;chr18:54318002-54319602		-1443/357;-1443/557;-2443/957;-2043/757;-1243/357;-1443/157;-1243/357
ENST00000478451	lncRNA (promoter)	NHEK;H1HESC	GM12878;HEPG2;K562;HUVEC;HMEC	chr7:23312475-23313475;chr7:23312675-23313275	chr7:23312675-23313875;chr7:23312475-23313475;chr7:23312875-23313475;chr7:23312875-23313075;chr7:23312875-23313275	-413/587;-213/387	-213/987;-413/587;-13/587;-13/187;-13/387
CDKN2B-AS1:76	eRNA	HMEC;HSMM;NHEK;HUVEC;NHLF		chr9:22111200-22112600;chr9:22110800-22112600;chr9:22111000-22112400;chr9:22111200-22112400;chr9:22110600-22112600		-869/531;-1269/531;-1069/331;-869/331;-1469/531
ENST00000496523	lncRNA (unknown)	none	none	none	none	none	none
ENST00000496522	lncRNA (promoter)		HUVEC;HMEC;HSMM;NHEK;H1HESC;K562;NHLF;GM12878;HEPG2		chr9:90111980-90113980;chr9:90112180-90113780;chr9:90111980-90115380;chr9:90112180-90113580;chr9:90111980-90114780;chr9:90111980-90115580;chr9:90112380-90114180;chr9:90112180-90116780;chr9:90111780-90114980		-1470/530;-1270/330;-1470/1930;-1270/130;-1470/1330;-1470/2130;-1070/730;-1270/3330;-1670/1530
ENST00000496521	lncRNA (unknown)	none	none	none	none	none	none
lnc-CSMD1-14:1	lncRNA (unknown)	none	none	none	none	none	none
ENST00000496527	lncRNA (promoter)		NHLF;HUVEC;H1HESC;HEPG2;HMEC;NHEK;HSMM		chr3:184096706-184099106;chr3:184098106-184099706;chr3:184095506-184099906;chr3:184098106-184098906;chr3:184097706-184098906;chr3:184098106-184098906;chr3:184098106-184099506		-1430/970;-30/1570;-2630/1770;-30/770;-430/770;-30/770;-30/1370
lnc-PDPK1-3:3	lncRNA (unknown)	none	none	none	none	none	none
ENST00000496525	lncRNA (unknown)	none	none	none	none	none	none
ENST00000496524	lncRNA (promoter)		HMEC;GM12878;HUVEC;NHEK;NHLF;H1HESC;HSMM;K562;HEPG2		chr2:110962311-110962911;chr2:110961911-110963311;chr2:110961711-110962711;chr2:110961711-110962911;chr2:110961911-110963111;chr2:110961911-110963111;chr2:110961911-110962911;chr2:110962311-110962911;chr2:110961711-110963311		-317/283;-717/683;-117/883;-317/883;-517/683;-517/683;-317/683;-317/283;-717/883
ENST00000605301	lncRNA (promoter)		NHLF;HMEC;NHEK;GM12878;HUVEC;HEPG2;HSMM;H1HESC;K562		chr19:9434000-9436000;chr19:9433800-9435800;chr19:9434000-9435800;chr19:9434000-9436000;chr19:9434000-9435800;chr19:9433800-9436000;chr19:9434000-9436000;chr19:9434400-9436000;chr19:9433800-9435800		-873/1127;-1073/927;-873/927;-873/1127;-873/927;-1073/1127;-873/1127;-473/1127;-1073/927
ENST00000496529	Coding		NHEK;HMEC;H1HESC;HEPG2		chrX:48916456-48918056;chrX:48916456-48918056;chrX:48916456-48917256;chrX:48916456-48917256		-41/1559;-41/1559;-41/759;-41/759
lnc-PDPK1-3:2	lncRNA (unknown)	none	none	none	none	none	none
ENST00000605304	lncRNA (unknown)	none	none	none	none	none	none
ENST00000605307	lncRNA (unknown)	none	none	none	none	none	none
lnc-CDH10-7:1	lncRNA (unknown)	none	none	none	none	none	none
lnc-CITED4-1:4	eRNA	NHEK;H1HESC;HMEC		chr1:41361613-41369013;chr1:41364213-41365413;chr1:41361213-41366413		-3740/3660;-140/1060;-1140/4060
lnc-CITED4-1:6	eRNA	HMEC;NHEK;H1HESC		chr1:41361213-41366413;chr1:41361613-41369013;chr1:41364213-41365413		-1140/4060;-3740/3660;-140/1060
lnc-CITED4-1:1	eRNA	H1HESC;NHEK;HMEC		chr1:41364213-41365413;chr1:41361613-41369013;chr1:41361213-41366413		-168/1032;-3768/3632;-1168/4032
lnc-CITED4-1:3	eRNA	NHEK;HMEC;H1HESC		chr1:41361613-41369013;chr1:41361213-41366413;chr1:41364213-41365413		-3740/3660;-1140/4060;-140/1060
lnc-CITED4-1:2	eRNA	NHEK;H1HESC;HMEC		chr1:41361613-41369013;chr1:41364213-41365413;chr1:41361213-41366413		-3740/3660;-140/1060;-1140/4060
lnc-CAV3-2:2	lncRNA (unknown)	none	none	none	none	none	none
ENST00000620312	Coding		NHLF;HMEC;HUVEC;GM12878;K562;H1HESC;HEPG2;HSMM;NHEK		chr22:41249654-41254454;chr22:41249854-41254654;chr22:41250054-41254454;chr22:41248054-41254454;chr22:41250254-41254254;chr22:41251254-41254254;chr22:41249654-41254654;chr22:41250654-41254454;chr22:41251054-41254654		-1885/2915;-2085/2715;-1885/2515;-1885/4515;-1685/2315;-1685/1315;-2085/2915;-1885/1915;-2085/1515
ENST00000340635	Coding		HSMM;NHLF;H1HESC;HMEC		chr5:59187443-59190243;chr5:59189443-59189843;chr5:59187643-59190643;chr5:59189443-59190043		-618/2182;-218/182;-1018/1982;-418/182
ENST00000340634	Coding		HUVEC;GM12878;HMEC;HEPG2;K562;H1HESC;HSMM;NHLF;NHEK		chr3:142681710-142683310;chr3:142681910-142683110;chr3:142681710-142683510;chr3:142680310-142683310;chr3:142682310-142683510;chr3:142680910-142683710;chr3:142681310-142683310;chr3:142682310-142683310;chr3:142681710-142683510		-786/814;-586/614;-986/814;-786/2214;-986/214;-1186/1614;-786/1214;-786/214;-986/814
ENST00000221992	Coding	none	none	none	none	none	none
ENST00000340630	Coding		HEPG2;NHLF;GM12878;HUVEC;HMEC;NHEK;HSMM;H1HESC		chr22:37172054-37173054;chr22:37171254-37172254;chr22:37171054-37172254;chr22:37171254-37172254;chr22:37171054-37172254;chr22:37171254-37172254;chr22:37171254-37173054;chr22:37171254-37172254		-857/143;-57/943;-57/1143;-57/943;-57/1143;-57/943;-857/943;-57/943
lnc-MRPS18A-4:1	eRNA	H1HESC;GM12878;NHLF;K562;HUVEC	HEPG2	chr6:43674022-43676022;chr6:43674022-43685622;chr6:43673622-43674622;chr6:43669022-43677022;chr6:43669622-43677622	chr6:43672422-43674622	-1534/466;-11134/466;-134/866;-2534/5466;-3134/4866	-134/2066
lnc-PRSS33-2:1	lncRNA (unknown)	K562;HMEC;NHEK	HEPG2;H1HESC;NHLF	chr16:2907599-2907999;chr16:2907599-2911399;chr16:2907799-2909399	chr16:2907399-2909199;chr16:2907599-2909199;chr16:2907799-2907999	-95/305;-3495/305;-1495/105	-1295/505;-1295/305;-95/105
lnc-DYDC1-3:1	lncRNA (promoter)		H1HESC;HMEC;HUVEC		chr10:83633220-83634820;chr10:83634020-83634620;chr10:83633220-83634820		-586/1014;-386/214;-586/1014
ENST00000507311	Coding	none	none	none	none	none	none
ENST00000507310	Coding	none	none	none	none	none	none
ENST00000507315	lncRNA (unknown)	none	none	none	none	none	none
ENST00000507314	Coding	none	none	none	none	none	none
ENST00000507317	eRNA	K562		chr5:39169243-39172043		-1606/1194
lnc-ZNF175-4:1	eRNA	GM12878		chr19:52123788-52124988		-600/600
lnc-PZP-3:1	lncRNA (unknown)	none	none	none	none	none	none
ENST00000536528	Coding		HMEC;K562;HSMM;GM12878;HEPG2;HUVEC;NHLF;NHEK;H1HESC		chr11:18416024-18418024;chr11:18416024-18418024;chr11:18416024-18418024;chr11:18415824-18419824;chr11:18416024-18420424;chr11:18416024-18416824;chr11:18415824-18418024;chr11:18415824-18418024;chr11:18415624-18418624		-86/1914;-86/1914;-86/1914;-286/3714;-86/4314;-86/714;-286/1914;-286/1914;-486/2514
lnc-GOLGA8J-3:3	eRNA	HSMM;HUVEC		chr15:29968708-29970108;chr15:29967908-29970708		-708/692;-1508/1292
lnc-ACBD5-1:1	lncRNA (promoter)		NHLF;HSMM;HUVEC;HMEC;NHEK;HEPG2;H1HESC;GM12878		chr10:27547394-27548594;chr10:27547594-27548594;chr10:27547394-27548994;chr10:27547394-27548394;chr10:27547394-27548794;chr10:27547394-27548394;chr10:27547394-27548994;chr10:27547394-27548594		-220/980;-220/780;-620/980;-20/980;-420/980;-20/980;-620/980;-220/980
lnc-ZNF98-2:3	lncRNA (unknown)	none	none	none	none	none	none
lnc-ZNF98-2:2	lncRNA (unknown)	none	none	none	none	none	none
lnc-ATP2B3-1:10	lncRNA (promoter)		HUVEC;HEPG2;NHLF;GM12878;HSMM;K562;NHEK;H1HESC;HMEC		chrX:152864806-152865606;chrX:152864806-152866006;chrX:152864806-152866006;chrX:152862406-152866006;chrX:152863406-152865806;chrX:152864806-152866006;chrX:152864806-152866206;chrX:152864806-152865606;chrX:152864806-152865806		-2/798;-2/1198;-2/1198;-2402/1198;-1402/998;-2/1198;-2/1398;-2/798;-2/998
lnc-ATP2B3-1:11	lncRNA (promoter)		HMEC;GM12878;K562;H1HESC;NHLF;HUVEC;HEPG2;HSMM;NHEK		chrX:152864806-152865806;chrX:152862406-152866006;chrX:152864806-152866006;chrX:152864806-152865606;chrX:152864806-152866006;chrX:152864806-152865606;chrX:152864806-152866006;chrX:152863406-152865806;chrX:152864806-152866206		-85/915;-2485/1115;-85/1115;-85/715;-85/1115;-85/715;-85/1115;-1485/915;-85/1315
ENST00000427963	lncRNA (unknown)	none	none	none	none	none	none
lnc-AHSP-2:1	lncRNA (unknown)	none	none	none	none	none	none
ENST00000466673	lncRNA (unknown)	none	none	none	none	none	none
ENST00000536537	Coding		HUVEC;H1HESC;HSMM		chr12:4379939-4385339;chr12:4382739-4385739;chr12:4379939-4386539		-5291/109;-2491/509;-5291/1309
ENST00000635529	Coding		H1HESC;HSMM;HMEC;HUVEC;K562;GM12878;NHEK;NHLF;HEPG2		chr15:64646947-64649147;chr15:64646947-64649347;chr15:64646347-64649147;chr15:64646747-64648947;chr15:64646747-64649347;chr15:64646947-64648947;chr15:64646747-64648947;chr15:64646947-64649147;chr15:64646747-64648947		-816/1384;-1016/1384;-816/1984;-616/1584;-1016/1584;-616/1384;-616/1584;-816/1384;-616/1584
lnc-CELF4-1:1	lncRNA (unknown)	none	none	none	none	none	none
ENST00000376256	lncRNA (promoter)		GM12878		chr9:86589580-86598180		-7495/1105
ENST00000339772	Coding		GM12878;H1HESC;HUVEC;HSMM		chr11:134201590-134202390;chr11:134200790-134203190;chr11:134200790-134202390;chr11:134200790-134202190		-178/622;-978/1422;-978/622;-978/422
ENST00000339773	Coding		HMEC;K562;H1HESC;NHLF;NHEK;HUVEC;HEPG2;GM12878;HSMM		chr2:74880692-74882492;chr2:74880692-74882492;chr2:74880692-74882492;chr2:74880892-74882292;chr2:74880692-74882492;chr2:74880892-74882492;chr2:74880692-74882492;chr2:74880692-74882292;chr2:74880892-74882292		-715/1085;-715/1085;-715/1085;-515/885;-715/1085;-515/1085;-715/1085;-715/885;-515/885
ENST00000339775	Coding		HUVEC;H1HESC;NHEK;NHLF;K562;GM12878;HSMM;HMEC;HEPG2		chr21:18983529-18985729;chr21:18983529-18985929;chr21:18983729-18985929;chr21:18983329-18985929;chr21:18983329-18985729;chr21:18983529-18985929;chr21:18983529-18985929;chr21:18983529-18985729;chr21:18982529-18985929		-567/1633;-767/1633;-767/1433;-767/1833;-567/1833;-767/1633;-767/1633;-567/1633;-767/2633
ENST00000339777	Coding		H1HESC;HMEC;NHEK;HEPG2;GM12878;NHLF;HUVEC		chr12:122667447-122668447;chr12:122667447-122667847;chr12:122667447-122667847;chr12:122667447-122668247;chr12:122667247-122668447;chr12:122667447-122668047;chr12:122667247-122668247		-217/783;-217/183;-217/183;-217/583;-417/783;-217/383;-417/583
ENST00000536531	Coding		HUVEC;HEPG2;H1HESC;NHEK;HMEC		chr12:6419739-6420339;chr12:6418939-6420739;chr12:6419339-6420739;chr12:6419539-6420339;chr12:6419539-6420339		-165/435;-965/835;-565/835;-365/435;-365/435
ENST00000319888	Coding		HUVEC;HSMM;HEPG2;K562;NHLF;HMEC;NHEK;H1HESC;GM12878		chr18:2570000-2571800;chr18:2570000-2573600;chr18:2570000-2574000;chr18:2570400-2572600;chr18:2570400-2574400;chr18:2570000-2574400;chr18:2569800-2574200;chr18:2570200-2573600;chr18:2569600-2574800		-292/1508;-2092/1508;-2492/1508;-1092/1108;-2892/1108;-2892/1508;-2692/1708;-2092/1308;-3292/1908
lnc-DEC1-3:4	lncRNA (promoter)		H1HESC		chr9:118235779-118238579		-27/2773
lnc-ZDHHC17-18:1	lncRNA (promoter)		HEPG2;GM12878;K562;NHEK;HSMM;HMEC;H1HESC;NHLF;HUVEC		chr12:77458269-77460069;chr12:77456669-77460469;chr12:77457869-77460669;chr12:77457669-77459869;chr12:77457869-77460069;chr12:77456869-77460269;chr12:77457669-77460269;chr12:77457269-77460269;chr12:77458869-77460469		-1306/494;-2906/894;-1706/1094;-1906/294;-1706/494;-2706/694;-1906/694;-2306/694;-706/894
ENST00000536532	Coding		HMEC;HEPG2;HUVEC;HSMM;NHEK;GM12878;NHLF;K562;H1HESC		chr20:43279586-43281386;chr20:43279386-43281986;chr20:43279586-43281986;chr20:43279386-43281386;chr20:43279386-43281386;chr20:43278186-43281386;chr20:43279786-43281986;chr20:43279786-43281386;chr20:43279786-43281986		-1064/736;-1664/936;-1664/736;-1064/936;-1064/936;-1064/2136;-1664/536;-1064/536;-1664/536
lnc-SMKR1-4:2	lncRNA (unknown)	none	none	none	none	none	none
lnc-TRIML2-7:1	lncRNA (unknown)	none	none	none	none	none	none
lnc-AQP11-4:1	lncRNA (promoter)		H1HESC;HUVEC;NHEK;NHLF;GM12878;HSMM;HEPG2;HMEC		chr11:77182752-77185152;chr11:77183952-77185952;chr11:77183352-77185952;chr11:77183952-77185752;chr11:77183752-77185152;chr11:77183952-77185752;chr11:77183952-77185952;chr11:77183552-77185152		-1663/737;-463/1537;-1063/1537;-463/1337;-663/737;-463/1337;-463/1537;-863/737
SEPT7-AS1:1	lncRNA (promoter)		HEPG2;NHLF;HSMM;H1HESC;NHEK;GM12878;HUVEC;K562;HMEC		chr7:35839075-35843275;chr7:35839275-35843875;chr7:35839875-35843075;chr7:35839275-35842275;chr7:35839075-35843075;chr7:35838675-35844675;chr7:35839075-35843275;chr7:35838875-35843075;chr7:35839075-35843075		-2732/1468;-3332/1268;-2532/668;-1732/1268;-2532/1468;-4132/1868;-2732/1468;-2532/1668;-2532/1468
SEPT7-AS1:2	lncRNA (promoter)		NHEK;HUVEC;HSMM;GM12878;HMEC;H1HESC;NHLF;HEPG2;K562		chr7:35839075-35843075;chr7:35839075-35843275;chr7:35839875-35843075;chr7:35838675-35844675;chr7:35839075-35843075;chr7:35839275-35842275;chr7:35839275-35843875;chr7:35839075-35843275;chr7:35838875-35843075		-2536/1464;-2736/1464;-2536/664;-4136/1864;-2536/1464;-1736/1264;-3336/1264;-2736/1464;-2536/1664
SEPT7-AS1:3	lncRNA (promoter)		HMEC;GM12878;HSMM;K562;NHLF;HEPG2;NHEK;HUVEC;H1HESC		chr7:35839075-35843075;chr7:35838675-35844675;chr7:35839875-35843075;chr7:35838875-35843075;chr7:35839275-35843875;chr7:35839075-35843275;chr7:35839075-35843075;chr7:35839075-35843275;chr7:35839275-35842275		-2840/1160;-4440/1560;-2840/360;-2840/1360;-3640/960;-3040/1160;-2840/1160;-3040/1160;-2040/960
SEPT7-AS1:4	lncRNA (promoter)		K562;HSMM;HMEC;NHEK;HUVEC;GM12878;H1HESC;HEPG2;NHLF		chr7:35838875-35843075;chr7:35839875-35843075;chr7:35839075-35843075;chr7:35839075-35843075;chr7:35839075-35843275;chr7:35838675-35844675;chr7:35839275-35842275;chr7:35839075-35843275;chr7:35839275-35843875		-2840/1360;-2840/360;-2840/1160;-2840/1160;-3040/1160;-4440/1560;-2040/960;-3040/1160;-3640/960
SEPT7-AS1:5	lncRNA (promoter)		NHEK;K562;HUVEC;HMEC;GM12878;H1HESC;HEPG2;NHLF;HSMM		chr7:35839075-35843075;chr7:35838875-35843075;chr7:35839075-35843275;chr7:35839075-35843075;chr7:35838675-35844675;chr7:35839275-35842275;chr7:35839075-35843275;chr7:35839275-35843875;chr7:35839875-35843075		-2849/1151;-2849/1351;-3049/1151;-2849/1151;-4449/1551;-2049/951;-3049/1151;-3649/951;-2849/351
SEPT7-AS1:6	lncRNA (promoter)		HSMM;HUVEC;NHEK;HEPG2;GM12878;H1HESC;K562;HMEC;NHLF		chr7:35839875-35843075;chr7:35839075-35843275;chr7:35839075-35843075;chr7:35839075-35843275;chr7:35838675-35844675;chr7:35839275-35842275;chr7:35838875-35843075;chr7:35839075-35843075;chr7:35839275-35843875		-2859/341;-3059/1141;-2859/1141;-3059/1141;-4459/1541;-2059/941;-2859/1341;-2859/1141;-3659/941
SEPT7-AS1:7	lncRNA (promoter)		HUVEC;NHEK;HMEC;HSMM;K562;GM12878;NHLF;HEPG2;H1HESC		chr7:35839075-35843275;chr7:35839075-35843075;chr7:35839075-35843075;chr7:35839875-35843075;chr7:35838875-35843075;chr7:35838675-35844675;chr7:35839275-35843875;chr7:35839075-35843275;chr7:35839275-35842275		-3059/1141;-2859/1141;-2859/1141;-2859/341;-2859/1341;-4459/1541;-3659/941;-3059/1141;-2059/941
SEPT7-AS1:8	lncRNA (promoter)		GM12878;HEPG2;HMEC;K562;NHLF;HUVEC;HSMM;NHEK;H1HESC		chr7:35838675-35844675;chr7:35839075-35843275;chr7:35839075-35843075;chr7:35838875-35843075;chr7:35839275-35843875;chr7:35839075-35843275;chr7:35839875-35843075;chr7:35839075-35843075;chr7:35839275-35842275		-4477/1523;-3077/1123;-2877/1123;-2877/1323;-3677/923;-3077/1123;-2877/323;-2877/1123;-2077/923
SEPT7-AS1:9	lncRNA (promoter)		NHLF;GM12878;HUVEC;HMEC;HSMM;HEPG2;K562;NHEK;H1HESC		chr7:35839275-35843875;chr7:35838675-35844675;chr7:35839075-35843275;chr7:35839075-35843075;chr7:35839875-35843075;chr7:35839075-35843275;chr7:35838875-35843075;chr7:35839075-35843075;chr7:35839275-35842275		-3318/1282;-4118/1882;-2718/1482;-2518/1482;-2518/682;-2718/1482;-2518/1682;-2518/1482;-1718/1282
lnc-ELMOD2-4:3	lncRNA (promoter)		HMEC;GM12878;HEPG2;H1HESC;HSMM;NHEK;HUVEC;NHLF		chr4:141675950-141677750;chr4:141676150-141678350;chr4:141675550-141678550;chr4:141676350-141678950;chr4:141676350-141678550;chr4:141676150-141678350;chr4:141676550-141677950;chr4:141676150-141678150		-1418/382;-1218/982;-1818/1182;-1018/1582;-1018/1182;-1218/982;-818/582;-1218/782
lnc-ASMT-4:1	lncRNA (unknown)	none	none	none	none	none	none
lnc-OR4C11-1:1	eRNA	HEPG2;K562;H1HESC		chr11:55453224-55453824;chr11:55453224-55454024;chr11:55453224-55453824		-188/412;-388/412;-188/412
ENST00000585663	Coding	none	none	none	none	none	none
ENST00000414248	Coding		NHLF;HUVEC;GM12878;HSMM;HEPG2;NHEK		chr15:91427396-91428996;chr15:91427396-91427796;chr15:91427396-91427996;chr15:91427196-91428196;chr15:91426996-91429396;chr15:91427196-91427996		-281/1319;-281/119;-281/319;-481/519;-681/1719;-481/319
ENST00000415521	eRNA	GM12878;HMEC;HSMM		chr11:72230952-72232352;chr11:72230752-72231152;chr11:72230552-72231152		-78/1322;-278/122;-478/122
lnc-HAUS8-3:1	lncRNA (unknown)	none	none	none	none	none	none
ENST00000414241	Coding		NHEK;H1HESC;K562;HSMM;GM12878;HEPG2;NHLF;HUVEC		chr1:33114813-33117413;chr1:33115213-33118213;chr1:33114813-33117213;chr1:33115013-33118613;chr1:33113613-33117813;chr1:33114813-33119013;chr1:33114813-33118413;chr1:33114813-33117213		-1930/670;-1530/1470;-1930/470;-1730/1870;-3130/1070;-1930/2270;-1930/1670;-1930/470
ENST00000414242	Coding	none	none	none	none	none	none
ENST00000414243	Coding	none	none	none	none	none	none
lnc-RUNX1-12:4	lncRNA (unknown)	none	none	none	none	none	none
lnc-RUNX1-12:5	eRNA	K562;H1HESC		chr21:36952530-36953530;chr21:36953130-36953330		-310/690;-110/90
lnc-RUNX1-12:6	eRNA	K562		chr21:36952530-36953530		-468/532
lnc-RUNX1-12:7	lncRNA (unknown)	none	none	none	none	none	none
ENST00000510237	Coding	none	none	none	none	none	none
lnc-RUNX1-12:1	lncRNA (promoter)		HSMM		chr21:37376930-37377330		-365/35
lnc-RUNX1-12:2	lncRNA (promoter)		HEPG2		chr21:37356730-37357730		-683/317
lnc-RUNX1-12:3	lncRNA (promoter)		HEPG2		chr21:37356730-37357730		-722/278
ENST00000622030	Coding		H1HESC		chr2:31804896-31806496		-360/1240
ENST00000622033	lncRNA (promoter)		HSMM;H1HESC;HUVEC;NHLF;HMEC;NHEK;GM12878;HEPG2;K562		chr1:224179377-224181777;chr1:224179777-224181777;chr1:224179577-224181777;chr1:224179577-224182177;chr1:224179577-224181977;chr1:224179377-224182177;chr1:224178977-224182577;chr1:224179177-224182577;chr1:224179577-224181977		-1068/1332;-668/1332;-868/1332;-868/1732;-868/1532;-1068/1732;-1468/2132;-1268/2132;-868/1532
lnc-RUNX1-12:8	eRNA	HMEC		chr21:36435330-36438130		-761/2039
lnc-RUNX1-12:9	lncRNA (promoter)		HSMM		chr21:37376930-37377330		-365/35
ENST00000622037	Coding		HSMM;H1HESC;NHEK;HMEC		chr15:33602708-33603508;chr15:33602508-33604308;chr15:33602308-33604108;chr15:33602708-33604108		-469/331;-669/1131;-869/931;-469/931
ENST00000449294	Coding	none	none	none	none	none	none
ENST00000449297	Coding		GM12878;HUVEC;NHEK;HSMM;H1HESC;NHLF;HEPG2;K562;HMEC		chr6:56817441-56821041;chr6:56818241-56821041;chr6:56818041-56821041;chr6:56818041-56821041;chr6:56817841-56821241;chr6:56817441-56821241;chr6:56818841-56821241;chr6:56817841-56821841;chr6:56818041-56821041		-1615/1985;-1615/1185;-1615/1385;-1615/1385;-1815/1585;-1815/1985;-1815/585;-2415/1585;-1615/1385
ENST00000341947	Coding		H1HESC		chr6:33159022-33161222		-977/1223
ENST00000449291	Coding		GM12878;HSMM;H1HESC		chr8:144659457-144661257;chr8:144659857-144660857;chr8:144659657-144661057		-474/1326;-74/926;-274/1126
ENST00000424018	Coding	none	none	none	none	none	none
ENST00000341942	Coding		HEPG2;NHEK;H1HESC;NHLF;HUVEC;HSMM;HMEC;GM12878;K562		chr7:99745864-99748264;chr7:99746064-99747064;chr7:99746464-99747664;chr7:99746464-99747664;chr7:99746264-99747464;chr7:99745864-99747464;chr7:99746464-99748064;chr7:99746064-99748264;chr7:99746464-99747464		-666/1734;-466/534;-66/1134;-66/1134;-266/934;-666/934;-66/1534;-466/1734;-66/934
lnc-C9-1:2	lncRNA (unknown)	none	none	none	none	none	none
ENST00000635495	lncRNA (unknown)	none	none	none	none	none	none
ENST00000591063	lncRNA (promoter)		HSMM;HUVEC;K562;HMEC;H1HESC;NHLF;HEPG2;GM12878;NHEK		chr19:36704560-36707760;chr19:36705360-36707160;chr19:36705360-36707560;chr19:36705360-36707360;chr19:36704760-36707560;chr19:36704560-36707560;chr19:36704560-36707560;chr19:36705360-36707760;chr19:36704760-36707560		-1438/1762;-638/1162;-638/1562;-638/1362;-1238/1562;-1438/1562;-1438/1562;-638/1762;-1238/1562
ENST00000449299	Coding		HEPG2;K562;HUVEC;HSMM;NHEK;H1HESC;HMEC;NHLF		chr20:11870800-11874200;chr20:11871000-11871600;chr20:11870600-11872200;chr20:11871000-11873600;chr20:11870800-11873600;chr20:11870800-11873400;chr20:11871000-11872800;chr20:11871000-11873600		-718/2682;-518/82;-918/682;-518/2082;-718/2082;-718/1882;-518/1282;-518/2082
ENST00000341949	Coding		HUVEC;HSMM;K562;NHLF;NHEK;HEPG2;HMEC;H1HESC;GM12878		chr3:49054996-49056596;chr3:49054796-49056796;chr3:49054796-49060396;chr3:49054796-49056596;chr3:49054796-49056796;chr3:49054596-49060996;chr3:49054796-49056596;chr3:49054796-49056796;chr3:49054596-49060996		-592/1008;-792/1208;-4392/1208;-592/1208;-792/1208;-4992/1408;-592/1208;-792/1208;-4992/1408
lnc-TFDP2-14:1	lncRNA (promoter)	NHEK	HEPG2;HMEC;NHLF;GM12878;H1HESC;K562;HSMM;HUVEC	chr3:140950310-140950710	chr3:140950110-140951710;chr3:140949910-140951510;chr3:140950110-140950510;chr3:140949910-140951510;chr3:140949710-140950510;chr3:140949910-140950510;chr3:140949710-140951710;chr3:140949710-140951510	-214/186	-1214/386;-1014/586;-14/386;-1014/586;-14/786;-14/586;-1214/786;-1014/786
lnc-FURIN-2:1	eRNA	K562		chr15:91408196-91414396		-2316/3884
ENST00000545581	Coding		K562		chr12:7052539-7054139		-126/1474
lnc-PDE2A-6:2	eRNA	H1HESC		chr11:72245552-72247352		-164/1636
ENST00000528554	lncRNA (unknown)	none	none	none	none	none	none
lnc-PDE2A-6:1	eRNA	H1HESC		chr11:72245552-72247352		-47/1753
lnc-SPTLC3-9:1	lncRNA (unknown)	none	none	none	none	none	none
lnc-GALNT15-2:1	lncRNA (unknown)	none	none	none	none	none	none
SNHG4:11	lncRNA (promoter)		HEPG2;H1HESC;HSMM;HUVEC;K562;HMEC;GM12878;NHEK;NHLF		chr5:138608701-138611701;chr5:138609101-138611701;chr5:138608901-138611901;chr5:138609101-138609901;chr5:138609501-138611101;chr5:138609101-138612501;chr5:138609501-138611501;chr5:138609501-138610901;chr5:138609701-138609901		-1119/1881;-719/1881;-919/2081;-719/81;-319/1281;-719/2681;-319/1681;-319/1081;-119/81
SNHG4:10	lncRNA (promoter)		GM12878;K562;HMEC;NHLF;HEPG2;HSMM;NHEK;HUVEC;H1HESC		chr5:138609501-138611501;chr5:138609501-138611101;chr5:138609101-138612501;chr5:138609701-138609901;chr5:138608701-138611701;chr5:138608901-138611901;chr5:138609501-138610901;chr5:138609101-138609901;chr5:138609101-138611701		-318/1682;-318/1282;-718/2682;-118/82;-1118/1882;-918/2082;-318/1082;-718/82;-718/1882
ENST00000299596	Coding		GM12878;HMEC;NHLF;NHEK;HEPG2;K562;H1HESC;HUVEC;HSMM		chr11:9334624-9336224;chr11:9334624-9336424;chr11:9334424-9336224;chr11:9333624-9336224;chr11:9334624-9336224;chr11:9334424-9336224;chr11:9334824-9336224;chr11:9335224-9336224;chr11:9334624-9336224		-110/1490;-310/1490;-110/1690;-110/2490;-110/1490;-110/1690;-110/1290;-110/890;-110/1490
LINC01102:9	eRNA	NHEK;H1HESC;HEPG2	GM12878	chr2:105050768-105051168;chr2:105050768-105051768;chr2:105050768-105051568	chr2:105050768-105051768	-67/333;-67/933;-67/733	-67/933
LINC01102:8	eRNA	NHEK;H1HESC;HEPG2	GM12878	chr2:105050768-105051168;chr2:105050768-105051768;chr2:105050768-105051568	chr2:105050768-105051768	-55/345;-55/945;-55/745	-55/945
lnc-SDE2-1:8	lncRNA (promoter)	HMEC	HEPG2;GM12878;NHEK;HUVEC;NHLF;H1HESC;HSMM;K562	chr1:226249177-226249777	chr1:226248577-226250177;chr1:226248977-226250177;chr1:226249577-226250177;chr1:226248777-226250177;chr1:226248777-226250177;chr1:226248977-226250177;chr1:226248977-226253377;chr1:226248577-226250177	-22/578	-422/1178;-422/778;-422/178;-422/978;-422/978;-422/778;-3622/778;-422/1178
ENST00000555631	Coding		HUVEC;NHLF;NHEK;K562;GM12878;HSMM;HMEC;H1HESC;HEPG2		chr14:74111247-74112447;chr14:74110847-74112447;chr14:74110847-74112647;chr14:74110847-74112247;chr14:74111047-74112447;chr14:74111047-74112447;chr14:74110847-74112647;chr14:74111047-74112647;chr14:74110847-74112447		-447/753;-847/753;-847/953;-847/553;-647/753;-647/753;-847/953;-647/953;-847/753
LINC01491:1	lncRNA (unknown)	none	none	none	none	none	none
lnc-MKRN2-4:1	lncRNA (promoter)		NHLF;HMEC;HSMM;H1HESC;HEPG2;HUVEC;K562;NHEK;GM12878		chr3:12702800-12706400;chr3:12703400-12706600;chr3:12703000-12706600;chr3:12703600-12706400;chr3:12702200-12706800;chr3:12703600-12706000;chr3:12704600-12706400;chr3:12703600-12706600;chr3:12700800-12706600		-3008/592;-2408/792;-2808/792;-2208/592;-3608/992;-2208/192;-1208/592;-2208/792;-5008/792
ENST00000328435	Coding	none	none	none	none	none	none
ENST00000600479	lncRNA (promoter)	NHEK;NHLF;GM12878;K562	H1HESC;HMEC;HUVEC;HEPG2;HSMM	chr19:40854360-40854560;chr19:40854360-40854560;chr19:40854360-40854560;chr19:40854360-40854560	chr19:40853360-40855560;chr19:40853560-40855760;chr19:40853360-40854960;chr19:40852960-40855560;chr19:40852960-40855760	-54/146;-54/146;-54/146;-54/146	-1054/1146;-854/1346;-1054/546;-1454/1146;-1454/1346
ENST00000600474	Coding		NHEK;HSMM;K562;HMEC;HEPG2;NHLF;H1HESC;HUVEC;GM12878		chr19:17665800-17668000;chr19:17666000-17667800;chr19:17665800-17667400;chr19:17665800-17668000;chr19:17666000-17667600;chr19:17666000-17667800;chr19:17666400-17667400;chr19:17666400-17668200;chr19:17665800-17668000		-1570/630;-1370/430;-1570/30;-1570/630;-1370/230;-1370/430;-970/30;-970/830;-1570/630
ENST00000600475	eRNA	K562;H1HESC	HEPG2	chr19:4284200-4284800;chr19:4284400-4285000	chr19:4284000-4285200	-228/372;-28/572	-428/772
ENST00000321949	Coding		HSMM;H1HESC;HMEC;NHEK;HUVEC;HEPG2;NHLF;K562;GM12878		chr19:18793800-18795800;chr19:18793800-18795400;chr19:18793800-18795600;chr19:18793600-18795400;chr19:18793800-18795200;chr19:18793400-18796000;chr19:18793800-18795400;chr19:18793600-18795200;chr19:18793600-18795600		-687/1313;-687/913;-687/1113;-887/913;-687/713;-1087/1513;-687/913;-887/713;-887/1113
lnc-RALYL-5:1	lncRNA (unknown)	none	none	none	none	none	none
ENST00000374421	Coding		GM12878;H1HESC;NHLF;HEPG2;HUVEC;HMEC;NHEK		chr1:24512813-24514013;chr1:24513213-24514613;chr1:24513413-24514413;chr1:24511813-24515013;chr1:24513413-24514613;chr1:24513613-24514013;chr1:24512613-24514613		-275/925;-875/525;-675/325;-1275/1925;-875/325;-275/125;-875/1125
ENST00000291526	Coding	none	none	none	none	none	none
lnc-DDX58-7:1	lncRNA (unknown)	none	none	none	none	none	none
ENST00000455001	Coding		NHEK		chr10:82049020-82050020		-907/93
ENST00000258484	Coding		HMEC;K562;NHLF;HEPG2;HUVEC;GM12878;NHEK;H1HESC;HSMM		chr2:149401330-149404330;chr2:149400730-149403530;chr2:149401130-149404130;chr2:149401130-149404330;chr2:149401130-149404130;chr2:149400730-149404130;chr2:149401130-149404130;chr2:149401130-149404130;chr2:149401330-149404130		-1223/1777;-1823/977;-1423/1577;-1423/1777;-1423/1577;-1823/1577;-1423/1577;-1423/1577;-1223/1577
ENST00000455007	lncRNA (unknown)	none	none	none	none	none	none
ENST00000455009	Coding		HMEC;H1HESC;GM12878;HUVEC;K562;HEPG2;NHEK;HSMM;NHLF		chr7:98971664-98973464;chr7:98971464-98973464;chr7:98971464-98973664;chr7:98971664-98973264;chr7:98971464-98973464;chr7:98971264-98973264;chr7:98971864-98973464;chr7:98971664-98973464;chr7:98971664-98973664		-666/1134;-866/1134;-866/1334;-666/934;-866/1134;-1066/934;-466/1134;-666/1134;-666/1334
lnc-IQCG-5:2	lncRNA (promoter)	HUVEC	NHLF;GM12878;HEPG2;H1HESC;HMEC;HSMM;NHEK;K562	chr3:197686403-197687003	chr3:197686003-197688203;chr3:197686803-197688203;chr3:197686203-197688403;chr3:197686403-197688203;chr3:197686603-197687803;chr3:197686403-197688203;chr3:197686803-197688403;chr3:197686803-197689603	-117/483	-1317/883;-1317/83;-1517/683;-1317/483;-917/283;-1317/483;-1517/83;-2717/83
ENST00000608263	Coding		K562		chr20:56099194-56100194		-271/729
lnc-TM4SF1-2:1	eRNA	HEPG2		chr3:149070110-149077110		-1778/5222
LINC01727:15	eRNA	H1HESC		chr20:21550200-21552800		-401/2199
ENST00000321945	Coding		NHLF;GM12878;HEPG2;NHEK;HUVEC;HMEC;H1HESC;K562;HSMM		chr4:84404976-84406776;chr4:84405176-84406776;chr4:84405176-84407176;chr4:84405176-84406976;chr4:84405176-84406776;chr4:84405176-84406776;chr4:84405176-84406976;chr4:84405776-84406376;chr4:84405176-84406776		-442/1358;-442/1158;-842/1158;-642/1158;-442/1158;-442/1158;-642/1158;-42/558;-442/1158
ENST00000528556	Coding		K562;HSMM;HMEC;HEPG2;NHEK;H1HESC;GM12878;NHLF;HUVEC		chr11:110164390-110167790;chr11:110164790-110167790;chr11:110165190-110167590;chr11:110164790-110168990;chr11:110165390-110167590;chr11:110165390-110167990;chr11:110163590-110168190;chr11:110164990-110167990;chr11:110165790-110167590		-468/2932;-468/2532;-268/2132;-1668/2532;-268/1932;-668/1932;-868/3732;-668/2332;-268/1532
lnc-GRTP1-3:1	eRNA	NHLF;HUVEC;HSMM		chr13:113831599-113836399;chr13:113831999-113834199;chr13:113831999-113834199		-3607/1193;-1407/793;-1407/793
lnc-NINJ2-4:3	lncRNA (unknown)	none	none	none	none	none	none
lnc-GRTP1-3:2	eRNA	NHLF;HUVEC;HSMM		chr13:113831599-113836399;chr13:113831999-113834199;chr13:113831999-113834199		-3710/1090;-1510/690;-1510/690
ENST00000593085	lncRNA (unknown)	none	none	none	none	none	none
lnc-C9-1:5	lncRNA (promoter)		HSMM;HEPG2;NHEK;H1HESC;NHLF;K562;HUVEC;HMEC		chr5:39422843-39425843;chr5:39423843-39425843;chr5:39424043-39425643;chr5:39424043-39425643;chr5:39422443-39425843;chr5:39423443-39426243;chr5:39423643-39425443;chr5:39423643-39426043		-871/2129;-871/1129;-671/929;-671/929;-871/2529;-1271/1529;-471/1329;-1071/1329
ENST00000178638	Coding		GM12878;HEPG2;H1HESC;NHLF;HMEC;HUVEC		chr15:63673547-63674547;chr15:63673147-63674547;chr15:63672347-63674547;chr15:63672347-63674547;chr15:63672947-63674547;chr15:63673147-63674547		-187/813;-187/1213;-187/2013;-187/2013;-187/1413;-187/1213
lnc-NR0B1-1:1	lncRNA (unknown)	none	none	none	none	none	none
ENST00000458550	Coding	none	none	none	none	none	none
lnc-ATP6V0E2-1:1	lncRNA (unknown)	none	none	none	none	none	none
ENST00000458552	Coding	none	none	none	none	none	none
ENST00000585578	lncRNA (unknown)	none	none	none	none	none	none
ENST00000458554	lncRNA (unknown)	none	none	none	none	none	none
HMBOX1-IT1:1	eRNA	NHLF		chr8:28806481-28808281		-711/1089
lnc-POTEI-2:9	lncRNA (promoter)		GM12878;H1HESC;HMEC;K562		chr2:131184330-131185730;chr2:131184730-131186130;chr2:131185130-131186530;chr2:131185130-131185530		-222/1178;-622/778;-1022/378;-22/378
lnc-POTEI-2:8	lncRNA (promoter)		H1HESC;GM12878;HMEC		chr2:131184730-131186130;chr2:131185930-131186130;chr2:131185130-131186530		-11/1389;-11/189;-411/989
lnc-POTEI-2:7	lncRNA (promoter)		H1HESC;GM12878;HMEC		chr2:131184730-131186130;chr2:131185930-131186130;chr2:131185130-131186530		-11/1389;-11/189;-411/989
lnc-POTEI-2:6	lncRNA (promoter)		HMEC;H1HESC;GM12878		chr2:131185130-131186530;chr2:131184730-131186130;chr2:131185930-131186130		-411/989;-11/1389;-11/189
lnc-POTEI-2:5	lncRNA (unknown)	none	none	none	none	none	none
lnc-POTEI-2:4	lncRNA (unknown)	none	none	none	none	none	none
ENST00000388923	Coding	none	none	none	none	none	none
ENST00000585575	Coding		HSMM;NHLF;HUVEC;HMEC;GM12878		chr19:13134800-13137000;chr19:13133400-13136000;chr19:13133600-13136200;chr19:13133400-13135200;chr19:13134600-13135800		-46/2154;-1446/1154;-1246/1354;-1446/354;-246/954
ENST00000393700	Coding		K562		chrX:153210006-153210406		-263/137
lnc-OGT-3:1	lncRNA (unknown)	none	none	none	none	none	none
ENST00000515951	small-NC	none	none	none	none	none	none
ENST00000515952	small-NC	none	none	none	none	none	none
ENST00000553928	Coding		HUVEC;NHLF;HMEC;GM12878;H1HESC;NHEK;HSMM;HEPG2;K562		chr14:65567647-65570647;chr14:65567447-65569247;chr14:65567447-65570447;chr14:65567247-65570647;chr14:65567847-65570447;chr14:65567447-65570447;chr14:65567647-65570447;chr14:65567647-65570447;chr14:65567647-65569847		-1569/1431;-169/1631;-1369/1631;-1569/1831;-1369/1231;-1369/1631;-1369/1431;-1369/1431;-769/1431
ENST00000515954	small-NC	none	none	none	none	none	none
ENST00000469739	lncRNA (unknown)	none	none	none	none	none	none
ENST00000515957	small-NC	none	none	none	none	none	none
ENST00000515958	small-NC	none	none	none	none	none	none
ENST00000469735	eRNA	NHLF;NHEK;HMEC;HSMM;HUVEC;GM12878	K562	chr6:159068412-159071612;chr6:159066012-159071212;chr6:159066212-159071212;chr6:159066412-159071412;chr6:159069812-159071412;chr6:159068412-159072212	chr6:159069812-159071212	-2673/527;-5073/127;-4873/127;-4673/327;-1273/327;-2673/1127	-1273/127
ENST00000553920	lncRNA (promoter)		GM12878;NHLF;NHEK;HUVEC;HSMM;H1HESC;HMEC;K562		chr14:23386760-23388760;chr14:23387360-23388560;chr14:23387360-23388560;chr14:23386960-23388760;chr14:23386760-23388760;chr14:23387560-23388760;chr14:23386960-23388560;chr14:23387360-23388760		-415/1585;-215/985;-215/985;-415/1385;-415/1585;-415/785;-215/1385;-415/985
ENST00000469730	Coding		HEPG2		chr1:161190776-161197776		-4427/2573
ENST00000553926	lncRNA (promoter)		NHLF;H1HESC		chr14:42073450-42078450;chr14:42073450-42079850		-4131/869;-4131/2269
ENST00000469732	eRNA	HSMM;NHLF		chr7:94052464-94054064;chr7:94052064-94054064		-836/764;-1236/764
ENST00000553924	Coding		HSMM;NHLF;NHEK;GM12878;HUVEC;HEPG2;HMEC;H1HESC;K562		chr14:65878047-65880647;chr14:65878047-65881247;chr14:65879647-65880647;chr14:65877447-65882847;chr14:65877847-65881647;chr14:65877847-65880847;chr14:65877847-65880847;chr14:65878247-65880847;chr14:65879647-65880647		-1677/923;-1677/1523;-77/923;-2277/3123;-1877/1923;-1877/1123;-1877/1123;-1477/1123;-77/923
ENST00000509119	Coding	none	none	none	none	none	none
lnc-ADCK2-2:1	lncRNA (unknown)	none	none	none	none	none	none
lnc-NPIPB2-2:1	lncRNA (promoter)		HUVEC;NHLF;HMEC;NHEK;GM12878;HEPG2;HSMM;H1HESC;K562		chr16:12070299-12071699;chr16:12069899-12071699;chr16:12069499-12071899;chr16:12069499-12071099;chr16:12069499-12073499;chr16:12069299-12072299;chr16:12069699-12071299;chr16:12069499-12071499;chr16:12069299-12072299		-1199/201;-1199/601;-1399/1001;-599/1001;-2999/1001;-1799/1201;-799/801;-999/1001;-1799/1201
lnc-RFPL3-1:5	lncRNA (unknown)	none	none	none	none	none	none
ENST00000303892	Coding		HUVEC;HEPG2;NHLF;GM12878;NHEK;HSMM;H1HESC;HMEC;K562		chr6:31514421-31515621;chr6:31514421-31516821;chr6:31513621-31516021;chr6:31514621-31515821;chr6:31514621-31515821;chr6:31513621-31516421;chr6:31513821-31515621;chr6:31514221-31516621;chr6:31514421-31515821		-1000/200;-2200/200;-1400/1000;-1200/0;-1200/0;-1800/1000;-1000/800;-2000/400;-1200/200
ENST00000632460	Coding		HEPG2;H1HESC;HSMM;NHLF;HMEC;NHEK		chr7:51382906-51384506;chr7:51382506-51384506;chr7:51383106-51385106;chr7:51383306-51384506;chr7:51383306-51385106;chr7:51383106-51385306		-46/1554;-46/1954;-646/1354;-46/1154;-646/1154;-846/1354
ENST00000008876	lncRNA (unknown)	none	none	none	none	none	none
ENST00000271277	Coding		HMEC;NHLF;GM12878;K562;HSMM;NHEK;HEPG2;H1HESC;HUVEC		chr1:112938677-112940677;chr1:112938677-112941077;chr1:112937877-112941277;chr1:112938277-112939877;chr1:112938677-112940677;chr1:112938677-112939677;chr1:112937877-112940277;chr1:112937877-112940077;chr1:112938677-112939877		-126/1874;-126/2274;-926/2474;-526/1074;-126/1874;-126/874;-926/1474;-926/1274;-126/1074
ENST00000435506	Coding		HUVEC;HSMM;NHLF;NHEK;HEPG2;HMEC;GM12878;H1HESC;K562		chr17:39991274-39992874;chr17:39991474-39993074;chr17:39991274-39992874;chr17:39991474-39993074;chr17:39990874-39993474;chr17:39991474-39993074;chr17:39991274-39993274;chr17:39991474-39992874;chr17:39991274-39992674		-359/1241;-559/1041;-359/1241;-559/1041;-959/1641;-559/1041;-759/1241;-359/1041;-159/1241
ENST00000306658	Coding	none	none	none	none	none	none
lnc-TADA2A-2:1	eRNA	K562		chr17:35742887-35744487		-933/667
lnc-MMP15-3:1	eRNA	HSMM;NHEK;H1HESC;HMEC		chr16:58131499-58133499;chr16:58131899-58133099;chr16:58132299-58133499;chr16:58131499-58132899		-1396/604;-996/204;-596/604;-1396/4
lnc-LAMP3-2:1	eRNA	NHEK;HMEC		chr3:182812306-182813106;chr3:182812106-182812906		-711/89;-511/289
ENST00000483541	lncRNA (unknown)	none	none	none	none	none	none
lnc-ZPBP2-2:1	lncRNA (unknown)	none	none	none	none	none	none
ENST00000528503	lncRNA (unknown)	none	none	none	none	none	none
ENST00000457845	Coding	none	none	none	none	none	none
lnc-BICRA-3:2	lncRNA (unknown)	none	none	none	none	none	none
lnc-TDRP-3:1	lncRNA (unknown)	none	none	none	none	none	none
lnc-MUC20-71:3	lncRNA (promoter)	NHLF	K562;HEPG2;NHEK;HUVEC;HMEC;HSMM;H1HESC;GM12878	chr3:195270711-195271711	chr3:195267911-195270911;chr3:195266711-195271911;chr3:195267911-195270911;chr3:195270711-195270911;chr3:195268111-195270911;chr3:195268311-195270911;chr3:195269111-195271311;chr3:195265111-195270911	-159/841	-2959/41;-4159/1041;-2959/41;-159/41;-2759/41;-2559/41;-1759/441;-5759/41
lnc-ADGRB3-2:4	eRNA	GM12878;H1HESC	K562	chr6:68750079-68750879;chr6:68748079-68752479	chr6:68749279-68756479	-510/290;-2510/1890	-1310/5890
lnc-ADGRB3-2:2	eRNA	GM12878;H1HESC	K562	chr6:68750079-68750879;chr6:68748079-68752479	chr6:68749279-68756479	-186/614;-2186/2214	-986/6214
lnc-ADGRB3-2:3	eRNA	H1HESC;GM12878	K562	chr6:68748079-68752479;chr6:68750079-68750879	chr6:68749279-68756479	-2510/1890;-510/290	-1310/5890
lnc-ADGRB3-2:1	eRNA	GM12878;H1HESC	K562	chr6:68750079-68750879;chr6:68748079-68752479	chr6:68749279-68756479	-84/716;-2084/2316	-884/6316
lnc-SETBP1-1:1	lncRNA (unknown)	none	none	none	none	none	none
ENST00000533400	Coding		GM12878;HUVEC;NHLF;HMEC		chr11:104904590-104905990;chr11:104904790-104906190;chr11:104904790-104906190;chr11:104904190-104906190		-114/1286;-314/1086;-314/1086;-314/1686
lnc-VWA8-1:2	lncRNA (unknown)	none	none	none	none	none	none
ENST00000524779	lncRNA (unknown)	none	none	none	none	none	none
ENST00000541962	Coding	none	none	none	none	none	none
lnc-ACVR2A-13:1	lncRNA (unknown)	none	none	none	none	none	none
ENST00000541963	Coding		NHLF;HEPG2;HSMM;H1HESC;HUVEC;GM12878;K562;NHEK;HMEC		chr11:61196424-61199024;chr11:61196824-61200224;chr11:61196824-61198824;chr11:61196424-61198624;chr11:61196224-61198424;chr11:61196024-61199224;chr11:61196824-61200424;chr11:61196624-61198624;chr11:61196824-61198824		-1604/996;-2804/596;-1404/596;-1204/996;-1004/1196;-1804/1396;-3004/596;-1204/796;-1404/596
ENST00000570618	Coding		H1HESC;HMEC;HSMM;GM12878;HUVEC;K562;HEPG2;NHLF;NHEK		chr17:44437858-44439258;chr17:44438258-44439858;chr17:44437658-44439258;chr17:44437658-44439258;chr17:44438058-44439858;chr17:44438058-44439858;chr17:44437258-44439458;chr17:44437658-44439258;chr17:44437658-44440058		-128/1272;-728/872;-128/1472;-128/1472;-728/1072;-728/1072;-328/1872;-128/1472;-928/1472
ENST00000459201	small-NC	none	none	none	none	none	none
ENST00000514609	lncRNA (unknown)	none	none	none	none	none	none
lnc-PAPPA2-4:1	lncRNA (unknown)	none	none	none	none	none	none
ENST00000514606	lncRNA (promoter)		NHLF;H1HESC;HEPG2;NHEK;HMEC;HSMM;HUVEC;GM12878;K562		chr4:140002950-140006350;chr4:140003750-140006550;chr4:140004350-140007150;chr4:140003550-140005750;chr4:140002750-140006550;chr4:140003350-140006550;chr4:140003950-140006550;chr4:140002150-140006350;chr4:140002150-140006550		-858/2542;-1058/1742;-1658/1142;-258/1942;-1058/2742;-1058/2142;-1058/1542;-858/3342;-1058/3342
lnc-PAPPA2-4:3	eRNA	H1HESC		chr1:176521977-176523377		-646/754
lnc-PAPPA2-4:2	lncRNA (unknown)	none	none	none	none	none	none
ENST00000514603	lncRNA (promoter)		K562		chr4:145059350-145061950		-104/2496
lnc-ZNF782-2:1	eRNA	K562;GM12878		chr9:99687579-99688379;chr9:99687379-99688179		-257/543;-57/743
ENST00000611532	Coding	none	none	none	none	none	none
lnc-PTPRU-20:1	lncRNA (unknown)	none	none	none	none	none	none
ENST00000423389	lncRNA (unknown)	none	none	none	none	none	none
ENST00000611794	eRNA	HEPG2		chr17:34861887-34862887		-242/758
ENST00000404377	Coding	none	none	none	none	none	none
lnc-LINGO2-6:1	lncRNA (unknown)	none	none	none	none	none	none
ENST00000585668	eRNA	GM12878		chr17:76146405-76158805		-7079/5321
ENST00000222032	Coding		H1HESC		chr19:42894160-42894560		-121/279
ENST00000222033	Coding	none	none	none	none	none	none
lnc-C2orf54-4:1	eRNA	HEPG2		chr2:241796327-241798327		-142/1858
lnc-FAM84B-19:2	eRNA	GM12878;HSMM		chr8:129162618-129164418;chr8:129161818-129166818		-869/931;-3269/1731
lnc-TIMM13-2:1	lncRNA (unknown)	none	none	none	none	none	none
ENST00000454469	lncRNA (promoter)		NHLF;GM12878;K562;HEPG2;HMEC;HUVEC;H1HESC;NHEK;HSMM		chr9:214400-215600;chr9:214200-216000;chr9:213600-217200;chr9:214400-215800;chr9:214400-215800;chr9:214200-216000;chr9:214200-216000;chr9:214200-215800;chr9:214400-215400		-468/732;-668/1132;-1268/2332;-468/932;-468/932;-668/1132;-668/1132;-668/932;-468/532
ENST00000437535	Coding	none	none	none	none	none	none
lnc-EEF1AKMT2-2:1	eRNA	HUVEC		chr10:126825610-126827010		-191/1209
lnc-WFDC9-1:1	lncRNA (unknown)	none	none	none	none	none	none
lnc-ZNF649-1:1	eRNA	K562		chr19:52424588-52425188		-237/363
ENST00000591498	eRNA	HEPG2		chr19:2211600-2213600		-636/1364
ENST00000431510	Coding		NHLF;NHEK;HMEC;HUVEC;GM12878;H1HESC;HSMM;K562;HEPG2		chr3:39423996-39426796;chr3:39424196-39425996;chr3:39424196-39426796;chr3:39424396-39426396;chr3:39424196-39427596;chr3:39424396-39427196;chr3:39424196-39426596;chr3:39424596-39426196;chr3:39424196-39427396		-884/1916;-684/1116;-684/1916;-484/1516;-684/2716;-484/2316;-684/1716;-284/1316;-684/2516
ENST00000594587	Coding		H1HESC;NHLF;HSMM;HUVEC		chr19:50192588-50195588;chr19:50192988-50195588;chr19:50193788-50195188;chr19:50194188-50195188		-2233/767;-1833/767;-1033/367;-633/367
ENST00000361568	Coding		H1HESC;HMEC;HSMM;HEPG2		chr6:32115822-32123022;chr6:32121222-32123422;chr6:32121022-32123222;chr6:32120422-32123422		-5478/1722;-78/2122;-278/1922;-878/2122
ENST00000591490	lncRNA (promoter)		HSMM;HEPG2;NHEK;H1HESC;HUVEC;GM12878;NHLF;K562;HMEC		chr17:40826274-40830674;chr17:40826274-40829074;chr17:40826274-40829074;chr17:40822274-40829074;chr17:40827274-40829074;chr17:40825474-40829074;chr17:40826274-40829074;chr17:40827274-40829074;chr17:40828874-40829074		-1759/2641;-159/2641;-159/2641;-159/6641;-159/1641;-159/3441;-159/2641;-159/1641;-159/41
ENST00000591493	eRNA	K562		chr19:3743200-3744200		-461/539
ENST00000591492	Coding		HUVEC;NHLF;K562;HMEC;GM12878;H1HESC;HEPG2;NHEK;HSMM		chr19:37700760-37701960;chr19:37700760-37701960;chr19:37700760-37702360;chr19:37700560-37701960;chr19:37700960-37702160;chr19:37700760-37701960;chr19:37700760-37702160;chr19:37700760-37701960;chr19:37700760-37701960		-553/647;-553/647;-953/647;-553/847;-753/447;-553/647;-753/647;-553/647;-553/647
ENST00000591495	Coding		HSMM;GM12878;NHEK;HEPG2		chr19:12943200-12945200;chr19:12944600-12945600;chr19:12943200-12945600;chr19:12943400-12945600		-1565/435;-165/835;-1565/835;-1365/835
ENST00000591494	lncRNA (unknown)	none	none	none	none	none	none
ENST00000591497	Coding	none	none	none	none	none	none
lnc-FAM84B-15:117	eRNA	HMEC;NHLF;HUVEC;HSMM;H1HESC;NHEK		chr8:128303218-128311218;chr8:128306618-128307618;chr8:128305218-128308618;chr8:128305618-128308018;chr8:128306418-128307418;chr8:128304018-128313618		-4245/3755;-645/355;-1645/1755;-1045/1355;-445/555;-6645/2955
lnc-NXNL1-7:4	lncRNA (promoter)		HSMM;HMEC;HEPG2;H1HESC;NHEK;K562;GM12878;NHLF;HUVEC		chr19:17621000-17624000;chr19:17620800-17623000;chr19:17621000-17623800;chr19:17621200-17623800;chr19:17620800-17623800;chr19:17620600-17623400;chr19:17621000-17624000;chr19:17620800-17623800;chr19:17620800-17622800		-2341/659;-1341/859;-2141/659;-2141/459;-2141/859;-1741/1059;-2341/659;-2141/859;-1141/859
lnc-MIEF2-2:1	lncRNA (unknown)	none	none	none	none	none	none
ENST00000594582	Coding		HEPG2;H1HESC;HSMM;NHLF		chr19:49219788-49220588;chr19:49219988-49220388;chr19:49217788-49220388;chr19:49219588-49220588		-310/490;-110/290;-110/2490;-310/690
lnc-SERPIND1-2:2	lncRNA (unknown)	none	none	none	none	none	none
ENST00000375147	Coding		NHLF;HEPG2;K562;GM12878;HSMM;HUVEC;NHEK;HMEC;H1HESC		chr9:100394779-100397779;chr9:100393779-100398379;chr9:100394579-100398579;chr9:100393779-100398579;chr9:100393979-100398379;chr9:100393979-100397779;chr9:100394179-100398379;chr9:100394579-100397779;chr9:100394179-100397179		-1129/1871;-2129/2471;-1329/2671;-2129/2671;-1929/2471;-1929/1871;-1729/2471;-1329/1871;-1729/1271
lnc-C7orf77-4:1	lncRNA (unknown)	none	none	none	none	none	none
ENST00000594583	Coding		GM12878;K562;HMEC;HEPG2;HSMM;HUVEC;NHEK;H1HESC;NHLF		chr19:39970760-39972760;chr19:39971160-39971960;chr19:39971360-39972360;chr19:39970560-39972960;chr19:39970960-39972960;chr19:39971160-39972360;chr19:39971360-39972160;chr19:39970960-39971960;chr19:39971160-39972560		-1105/895;-705/95;-505/495;-1305/1095;-905/1095;-705/495;-505/295;-905/95;-705/695
ENST00000465730	lncRNA (promoter)		HEPG2;HSMM;H1HESC;NHEK;HUVEC;NHLF;HMEC;GM12878;K562		chr22:24114600-24116000;chr22:24114600-24116200;chr22:24114600-24116200;chr22:24114600-24115800;chr22:24115000-24115600;chr22:24115000-24115800;chr22:24114800-24115600;chr22:24114600-24115800;chr22:24114600-24115600		-433/967;-433/1167;-433/1167;-433/767;-33/567;-33/767;-233/567;-433/767;-433/567
lnc-ZSWIM8-3:1	lncRNA (promoter)	K562;NHLF;H1HESC	NHEK;HSMM;HEPG2;HUVEC;GM12878;HMEC	chr10:75542594-75543394;chr10:75542994-75543394;chr10:75542794-75543394	chr10:75541394-75543194;chr10:75540394-75543194;chr10:75540194-75543194;chr10:75542794-75543394;chr10:75539594-75543394;chr10:75540594-75543194	-544/256;-144/256;-344/256	-1744/56;-2744/56;-2944/56;-344/256;-3544/256;-2544/56
ENST00000465732	lncRNA (promoter)	HUVEC	HSMM;NHLF;HMEC;H1HESC;NHEK;K562;HEPG2;GM12878	chr21:44494731-44496331	chr21:44494731-44497131;chr21:44494531-44496131;chr21:44494531-44497131;chr21:44493931-44496131;chr21:44494331-44496931;chr21:44494731-44496131;chr21:44494531-44496131;chr21:44494531-44497131	-357/1243	-1157/1243;-157/1443;-1157/1443;-157/2043;-957/1643;-157/1243;-157/1443;-1157/1443
ENST00000465733	lncRNA (promoter)		K562;NHLF;GM12878;H1HESC;HEPG2;HSMM;HMEC;HUVEC;NHEK		chr2:264000-266200;chr2:263200-266200;chr2:263600-266800;chr2:264800-266000;chr2:264600-266000;chr2:263400-266000;chr2:264800-266600;chr2:263400-266200;chr2:264800-266600		-1390/810;-1390/1610;-1990/1210;-1190/10;-1190/210;-1190/1410;-1790/10;-1390/1410;-1790/10
ENST00000465735	eRNA	NHLF;HMEC;NHEK;GM12878;HSMM;HEPG2;K562;HUVEC		chr10:45474594-45478394;chr10:45474194-45478794;chr10:45473394-45477794;chr10:45473594-45477594;chr10:45473594-45478194;chr10:45474394-45478994;chr10:45474594-45476994;chr10:45473194-45479394		-1893/1907;-2293/2307;-3093/1307;-2893/1107;-2893/1707;-2093/2507;-1893/507;-3293/2907
ENST00000465736	lncRNA (promoter)	K562	NHLF;HEPG2;H1HESC;GM12878;HSMM;HMEC;NHEK;HUVEC	chr9:95571379-95572579	chr9:95570779-95572179;chr9:95570779-95572179;chr9:95569379-95572579;chr9:95570979-95572179;chr9:95570579-95572379;chr9:95569379-95572379;chr9:95569579-95572579;chr9:95570579-95572779	-471/729	-1071/329;-1071/329;-2471/729;-871/329;-1271/529;-2471/529;-2271/729;-1271/929
ENST00000465738	lncRNA (promoter)		H1HESC;NHEK;NHLF;HSMM;GM12878;HMEC;K562;HUVEC;HEPG2		chr7:99697664-99700664;chr7:99697864-99700264;chr7:99697864-99700264;chr7:99696664-99700664;chr7:99697064-99700464;chr7:99697864-99700264;chr7:99697864-99700064;chr7:99697864-99699864;chr7:99696664-99700264		-2648/352;-2248/152;-2248/152;-2648/1352;-2448/952;-2248/152;-2048/152;-1848/152;-2248/1352
ENST00000465739	Coding	none	none	none	none	none	none
ENST00000553750	lncRNA (promoter)		H1HESC		chr14:23845560-23846760		-696/504
ENST00000375144	Coding	none	none	none	none	none	none
ENST00000609084	lncRNA (unknown)	none	none	none	none	none	none
lnc-ALX1-2:6	lncRNA (unknown)	none	none	none	none	none	none
lnc-NXNL1-7:2	lncRNA (promoter)		K562;HUVEC;GM12878;H1HESC;HEPG2;NHLF;NHEK;HMEC;HSMM		chr19:17620600-17623400;chr19:17620800-17622800;chr19:17621000-17624000;chr19:17621200-17623800;chr19:17621000-17623800;chr19:17620800-17623800;chr19:17620800-17623800;chr19:17620800-17623000;chr19:17621000-17624000		-636/2164;-36/1964;-1236/1764;-1036/1564;-1036/1764;-1036/1964;-1036/1964;-236/1964;-1236/1764
lnc-LIPG-4:3	eRNA	NHEK		chr18:47176602-47177202		-299/301
lnc-LIPG-4:2	eRNA	NHEK		chr18:47176602-47177202		-299/301
lnc-COPE-1:1	lncRNA (unknown)	none	none	none	none	none	none
ENST00000325962	Coding	none	none	none	none	none	none
lnc-COPE-1:2	lncRNA (unknown)	none	none	none	none	none	none
LINC02288:20	eRNA	HSMM;H1HESC;K562;NHLF;NHEK;HMEC;HEPG2;HUVEC;GM12878		chr14:77503447-77513047;chr14:77507247-77512247;chr14:77507247-77513447;chr14:77506847-77513447;chr14:77503047-77513447;chr14:77503247-77513647;chr14:77507047-77514047;chr14:77503047-77513647;chr14:77507047-77513647		-3959/5641;-159/4841;-159/6041;-559/6041;-4359/6041;-4159/6241;-359/6641;-4359/6241;-359/6241
lnc-LYN-5:1	lncRNA (unknown)	none	none	none	none	none	none
ENST00000538107	eRNA	NHEK;HMEC;H1HESC	HSMM	chr12:8814333-8816333;chr12:8814533-8815733;chr12:8815333-8815533	chr12:8813333-8815533	-849/1151;-249/951;-49/151	-49/2151
ENST00000538104	Coding		H1HESC;HMEC;HSMM;NHLF;K562;HEPG2;GM12878;NHEK		chr16:71927899-71931099;chr16:71928299-71930899;chr16:71927899-71931099;chr16:71927899-71931299;chr16:71928099-71931499;chr16:71927699-71931099;chr16:71928099-71931899;chr16:71927899-71930899		-409/2791;-9/2591;-409/2791;-409/2991;-209/3191;-609/2791;-209/3591;-409/2591
ENST00000538105	Coding		NHEK;NHLF;K562;HMEC;HSMM;GM12878;H1HESC		chr14:24911360-24913160;chr14:24910560-24913160;chr14:24910560-24912960;chr14:24911360-24913160;chr14:24911160-24913160;chr14:24910760-24912960;chr14:24910760-24912960		-1506/294;-1506/1094;-1306/1094;-1506/294;-1506/494;-1306/894;-1306/894
lnc-GLP1R-1:1	lncRNA (unknown)	none	none	none	none	none	none
lnc-CNPY1-12:1	lncRNA (unknown)	HEPG2	H1HESC	chr7:155599639-155600839	chr7:155595639-155605439	-775/425	-5375/4425
ENST00000337963	Coding		HEPG2;NHLF;HMEC;NHEK;HUVEC;K562;H1HESC;HSMM;GM12878		chr13:20436400-20438800;chr13:20436000-20437800;chr13:20436400-20438400;chr13:20436600-20439400;chr13:20437000-20437800;chr13:20435600-20437800;chr13:20436200-20437800;chr13:20436000-20439600;chr13:20435000-20440000		-1024/1376;-24/1776;-624/1376;-1624/1176;-24/776;-24/2176;-24/1576;-1824/1776;-2224/2776
lnc-FBXO42-1:1	eRNA	K562		chr1:16568813-16570413		-693/907
lnc-ALX1-2:8	lncRNA (unknown)	none	none	none	none	none	none
ENST00000479788	eRNA	HUVEC;K562;GM12878;NHEK;NHLF		chr2:241500727-241502327;chr2:241501527-241505127;chr2:241501327-241507527;chr2:241500727-241501927;chr2:241500927-241502327		-1177/423;-377/3223;-577/5623;-1177/23;-977/423
ENST00000479789	lncRNA (promoter)	NHLF;HSMM	NHEK;GM12878;HEPG2;K562;H1HESC;HMEC	chr7:98029464-98030064;chr7:98028864-98030064	chr7:98027664-98030464;chr7:98027064-98030864;chr7:98027464-98031664;chr7:98028664-98029664;chr7:98028264-98029664;chr7:98027464-98030464	-415/185;-415/785	-815/1985;-1215/2585;-2015/2185;-15/985;-15/1385;-815/2185
ENST00000373759	Coding		H1HESC;GM12878;HMEC;HEPG2;NHEK		chr6:36097622-36099222;chr6:36097822-36098622;chr6:36097822-36099222;chr6:36097622-36100022;chr6:36097622-36099822		-818/782;-618/182;-618/782;-818/1582;-818/1382
ENST00000479784	lncRNA (promoter)	H1HESC;HEPG2	GM12878;NHEK;HSMM;HMEC;HUVEC;NHLF	chr2:188311755-188313355;chr2:188312755-188312955	chr2:188311755-188313355;chr2:188312755-188313555;chr2:188312155-188313155;chr2:188312755-188313355;chr2:188309355-188312955;chr2:188312755-188313355	-482/1118;-82/118	-482/1118;-682/118;-282/718;-482/118;-82/3518;-482/118
ENST00000479785	lncRNA (unknown)	none	none	none	none	none	none
ENST00000479780	Coding		NHLF;K562;HEPG2;GM12878;NHEK;HSMM;HMEC;H1HESC;HUVEC		chr16:87983899-87986699;chr16:87984099-87985699;chr16:87984499-87985699;chr16:87983899-87985099;chr16:87983699-87985899;chr16:87983899-87986099;chr16:87983899-87986499;chr16:87984099-87986499;chr16:87984099-87985699		-1141/1659;-941/659;-541/659;-1141/59;-1341/859;-1141/1059;-1141/1459;-941/1459;-941/659
ENST00000479782	Coding		GM12878;HSMM;H1HESC;K562;NHEK;HUVEC;HMEC;NHLF;HEPG2		chr6:5003601-5005201;chr6:5003401-5005001;chr6:5003601-5005001;chr6:5003601-5004601;chr6:5003201-5005201;chr6:5003401-5004401;chr6:5003401-5005001;chr6:5003601-5005001;chr6:5003001-5004601		-949/651;-749/851;-749/651;-349/651;-949/1051;-149/851;-749/851;-749/651;-349/1251
ENST00000479783	lncRNA (unknown)	none	none	none	none	none	none
ENST00000341116	Coding		HUVEC;HMEC;HSMM;HEPG2;K562;GM12878;NHLF;NHEK;H1HESC		chr22:37414454-37416854;chr22:37414454-37416854;chr22:37414054-37416854;chr22:37412854-37417454;chr22:37414454-37416854;chr22:37414654-37416854;chr22:37414254-37416854;chr22:37414454-37416854;chr22:37414454-37416654		-1355/1045;-1355/1045;-1755/1045;-2955/1645;-1355/1045;-1155/1045;-1555/1045;-1355/1045;-1355/845
ENST00000341115	Coding		HSMM;NHLF;H1HESC;HUVEC;HEPG2;HMEC;GM12878;NHEK		chr1:85513612-85514612;chr1:85513412-85514812;chr1:85512612-85515812;chr1:85514012-85514412;chr1:85513612-85514612;chr1:85512812-85514612;chr1:85513412-85514812;chr1:85512812-85514812		-483/517;-683/717;-1683/1517;-283/117;-483/517;-483/1317;-683/717;-683/1317
ENST00000341114	Coding		HSMM;NHEK;GM12878;HUVEC;HEPG2;NHLF;HMEC;H1HESC;K562		chr19:50431388-50433988;chr19:50430988-50433988;chr19:50431388-50435588;chr19:50432388-50433988;chr19:50430788-50433588;chr19:50431588-50433788;chr19:50430788-50433588;chr19:50431788-50433188;chr19:50431388-50433788		-1192/1408;-1192/1808;-2792/1408;-1192/408;-792/2008;-992/1208;-792/2008;-392/1008;-992/1408
lnc-SERP2-16:2	eRNA	HSMM;HMEC;NHEK;HUVEC;GM12878;K562;NHLF		chr13:44832800-44834800;chr13:44833200-44834000;chr13:44833000-44834200;chr13:44831800-44834600;chr13:44833200-44835000;chr13:44832400-44833600;chr13:44833000-44834600		-680/1320;-280/520;-480/720;-1680/1120;-280/1520;-1080/120;-480/1120
ENST00000607796	lncRNA (promoter)	HUVEC	HMEC;K562;NHEK;HEPG2;NHLF;H1HESC;GM12878;HSMM	chr6:159420412-159421612	chr6:159419612-159421612;chr6:159419812-159422412;chr6:159419812-159421612;chr6:159419612-159422212;chr6:159420012-159422212;chr6:159419812-159422012;chr6:159420012-159422212;chr6:159420012-159422012	-502/698	-1302/698;-1102/1498;-1102/698;-1302/1298;-902/1298;-1102/1098;-902/1298;-902/1098
lnc-SERP2-16:1	eRNA	HMEC;NHEK;HUVEC;HSMM;NHLF;GM12878;K562		chr13:44833200-44834000;chr13:44833000-44834200;chr13:44831800-44834600;chr13:44832800-44834800;chr13:44833000-44834600;chr13:44833200-44835000;chr13:44832400-44833600		-280/520;-480/720;-1680/1120;-680/1320;-480/1120;-280/1520;-1080/120
ENST00000504633	lncRNA (unknown)	none	none	none	none	none	none
lnc-BHLHE40-3:1	eRNA	K562;GM12878;HSMM		chr3:5046000-5067400;chr3:5046400-5056000;chr3:5048400-5048800		-2673/18727;-2273/7327;-273/127
ENST00000504631	eRNA	H1HESC;HUVEC;K562;NHLF	HEPG2	chr5:176792594-176793594;chr5:176793194-176794194;chr5:176790594-176793994;chr5:176793194-176793794	chr5:176792594-176794594	-835/165;-235/765;-2835/565;-235/365	-835/1165
ENST00000504630	Coding		HUVEC;K562;GM12878;NHEK;H1HESC;HEPG2;HSMM;HMEC;NHLF		chr4:20701102-20703102;chr4:20701902-20703502;chr4:20701302-20703102;chr4:20701102-20703102;chr4:20701502-20703102;chr4:20701102-20703102;chr4:20701502-20703302;chr4:20701102-20703302;chr4:20701102-20703502		-980/1020;-180/1420;-780/1020;-980/1020;-580/1020;-980/1020;-580/1220;-980/1220;-980/1420
ENST00000289779	Coding		GM12878;HUVEC;HSMM;H1HESC		chr1:161007776-161009576;chr1:161007976-161008976;chr1:161007576-161008776;chr1:161007376-161008976		-842/958;-242/758;-42/1158;-242/1358
ENST00000570298	lncRNA (promoter)	GM12878	HMEC;HEPG2;HSMM;NHLF;H1HESC;HUVEC;K562;NHEK	chr16:84178699-84178899	chr16:84177699-84179299;chr16:84176899-84179499;chr16:84177499-84179499;chr16:84177499-84179499;chr16:84177299-84179499;chr16:84177699-84179299;chr16:84177299-84179699;chr16:84177299-84179499	-193/7	-1193/407;-1993/607;-1393/607;-1393/607;-1593/607;-1193/407;-1593/807;-1593/607
ENST00000570299	lncRNA (promoter)		K562;HUVEC;HEPG2;NHLF;NHEK;GM12878;H1HESC;HMEC;HSMM		chr17:43971406-43972406;chr17:43971206-43973004;chr17:43971406-43974004;chr17:43971406-43972804;chr17:43971006-43973004;chr17:43971406-43973004;chr17:43971006-43975404;chr17:43971206-43973204;chr17:43971206-43973004		-536/464;-736/1062;-536/2062;-536/862;-936/1062;-536/1062;-936/3462;-736/1262;-736/1062
ENST00000252486	Coding		HUVEC;HEPG2;NHEK;H1HESC;NHLF;HMEC		chr19:45408960-45409560;chr19:45408160-45410360;chr19:45408960-45409960;chr19:45408560-45410160;chr19:45408960-45409560;chr19:45408760-45409560		-51/549;-851/1349;-51/949;-451/1149;-51/549;-251/549
ENST00000570297	lncRNA (promoter)		NHLF;H1HESC;NHEK;GM12878;HEPG2;K562;HMEC;HUVEC;HSMM		chr16:71840899-71843299;chr16:71841499-71843699;chr16:71840899-71843499;chr16:71840099-71843699;chr16:71840699-71844099;chr16:71841099-71843499;chr16:71840899-71843899;chr16:71841299-71843499;chr16:71840899-71843899		-583/1817;-983/1217;-783/1817;-983/2617;-1383/2017;-783/1617;-1183/1817;-783/1417;-1183/1817
ENST00000570294	lncRNA (unknown)	none	none	none	none	none	none
lnc-TMEM41B-2:1	lncRNA (unknown)	none	none	none	none	none	none
ENST00000570292	lncRNA (unknown)	none	none	none	none	none	none
ENST00000252483	Coding		HEPG2;K562;H1HESC;GM12878;HUVEC;HSMM;HMEC;NHEK;NHLF		chr19:45347760-45352760;chr19:45349560-45351360;chr19:45349560-45352960;chr19:45349560-45349960;chr19:45349560-45351160;chr19:45349560-45352960;chr19:45349560-45351360;chr19:45347960-45351560;chr19:45349560-45351960		-2023/2977;-223/1577;-223/3177;-223/177;-223/1377;-223/3177;-223/1577;-1823/1777;-223/2177
ENST00000373750	Coding		HUVEC;H1HESC;HMEC;HSMM;NHEK;HEPG2;NHLF;K562;GM12878		chr20:35401986-35402386;chr20:35401386-35402786;chr20:35401586-35402586;chr20:35400786-35402986;chr20:35401786-35403186;chr20:35401586-35403186;chr20:35400986-35402586;chr20:35401786-35402586;chr20:35400786-35402586		-168/232;-568/832;-368/632;-768/1432;-968/432;-968/632;-368/1232;-368/432;-368/1432
ENST00000444798	Coding		HEPG2		chr9:136327179-136327379		-114/86
ENST00000487968	eRNA	HUVEC;HMEC;HEPG2		chr22:23623400-23625400;chr22:23619400-23626200;chr22:23625000-23626800		-1996/4;-5996/804;-396/1404
ENST00000251546	Coding		GM12878;HMEC;HEPG2;NHEK;H1HESC		chr1:11714413-11714813;chr1:11712613-11716013;chr1:11713213-11716213;chr1:11713613-11714813;chr1:11713813-11714813		-19/381;-1819/1581;-1219/1781;-819/381;-619/381
ENST00000251547	Coding		HMEC;HEPG2;HSMM		chr1:11712613-11716013;chr1:11713213-11716213;chr1:11714613-11715613		-2345/1055;-1745/1255;-345/655
ENST00000542616	Coding		HSMM;H1HESC		chr11:113344790-113346790;chr11:113344590-113346790		-789/1211;-789/1411
ENST00000542615	lncRNA (promoter)	HUVEC	NHEK;HMEC;HSMM;NHLF;HEPG2;K562;H1HESC;GM12878	chr11:73693352-73695352	chr11:73693552-73694752;chr11:73693552-73694752;chr11:73692352-73694552;chr11:73693152-73694552;chr11:73692552-73694552;chr11:73693352-73694752;chr11:73692752-73694752;chr11:73692752-73694552	-1464/536	-864/336;-864/336;-664/1536;-664/736;-664/1336;-864/536;-864/1136;-664/1136
ENST00000551500	lncRNA (promoter)		HSMM;GM12878;H1HESC;K562;NHEK;HUVEC;HEPG2;NHLF;HMEC		chr12:76474733-76479533;chr12:76472933-76480333;chr12:76476333-76479333;chr12:76477133-76479533;chr12:76476933-76478933;chr12:76477733-76478933;chr12:76475733-76479533;chr12:76475133-76479333;chr12:76476333-76478933		-1070/3730;-1870/5530;-870/2130;-1070/1330;-470/1530;-470/730;-1070/2730;-870/3330;-470/2130
ENST00000542613	Coding		HUVEC;HMEC;HEPG2;NHLF;H1HESC;GM12878;K562;NHEK;HSMM		chr9:95086579-95089179;chr9:95086179-95089779;chr9:95086179-95089179;chr9:95086779-95089379;chr9:95086579-95088779;chr9:95085979-95090979;chr9:95086779-95090379;chr9:95086979-95088779;chr9:95086379-95089179		-1566/1034;-2166/1434;-1566/1434;-1766/834;-1166/1034;-3366/1634;-2766/834;-1166/634;-1566/1234
ENST00000551506	lncRNA (promoter)	HUVEC	HSMM;NHEK;HEPG2;H1HESC;K562;GM12878;NHLF;HMEC	chr12:46662133-46663733	chr12:46661133-46663533;chr12:46660333-46663333;chr12:46659333-46664133;chr12:46659533-46664333;chr12:46660733-46663333;chr12:46659933-46664733;chr12:46660533-46663533;chr12:46660133-46663133	-1144/456	-944/1456;-744/2256;-1544/3256;-1744/3056;-744/1856;-2144/2656;-944/2056;-544/2456
ENST00000542611	Coding		K562;HSMM;NHLF;NHEK;HMEC;H1HESC;HEPG2;GM12878		chr17:41320674-41323874;chr17:41320874-41324874;chr17:41320674-41324874;chr17:41320674-41323474;chr17:41320674-41323474;chr17:41320874-41324274;chr17:41320874-41324674;chr17:41320474-41324874		-2545/655;-2345/1655;-2545/1655;-2545/255;-2545/255;-2345/1055;-2345/1455;-2745/1655
ENST00000551504	lncRNA (unknown)	none	none	none	none	none	none
ENST00000373754	Coding		H1HESC;HMEC;HUVEC;NHEK		chr9:124987779-124991779;chr9:124988179-124991379;chr9:124989179-124991779;chr9:124988179-124991979		-1914/2086;-1514/1686;-1914/686;-2114/1686
ENST00000373755	Coding		H1HESC;NHEK;HUVEC;HMEC		chr9:124987779-124991779;chr9:124988179-124991979;chr9:124989179-124991779;chr9:124988179-124991379		-1914/2086;-2114/1686;-1914/686;-1514/1686
ENST00000524771	Coding		NHLF;HMEC;NHEK;H1HESC;HUVEC;GM12878;HSMM;K562;HEPG2		chr19:50180388-50182188;chr19:50180388-50181788;chr19:50179388-50181388;chr19:50178988-50182188;chr19:50179188-50181388;chr19:50180388-50182188;chr19:50179388-50182188;chr19:50178788-50181588;chr19:50179388-50182188		-163/1637;-163/1237;-1163/837;-1563/1637;-1363/837;-163/1637;-1163/1637;-1763/1037;-1163/1637
ENST00000487850	lncRNA (unknown)	none	none	none	none	none	none
ENST00000455873	Coding		HUVEC;NHEK;HSMM;NHLF;HMEC		chr15:69222746-69223546;chr15:69222546-69223346;chr15:69222746-69223946;chr15:69222746-69223946;chr15:69222546-69223946		-227/573;-427/373;-227/973;-227/973;-427/973
ENST00000455875	Coding		NHEK;NHLF;HSMM;H1HESC;GM12878;K562;HUVEC;HEPG2;HMEC		chr2:153572954-153576754;chr2:153572354-153576954;chr2:153572354-153576754;chr2:153572154-153576954;chr2:153572354-153577554;chr2:153571754-153576354;chr2:153572354-153577154;chr2:153571554-153576954;chr2:153571754-153576954		-2479/1321;-3079/1521;-3079/1321;-3279/1521;-3079/2121;-3679/921;-3079/1721;-3879/1521;-3679/1521
lnc-ATXN7-13:1	lncRNA (unknown)	none	none	none	none	none	none
ENST00000464068	Coding		HMEC;NHEK;HUVEC;GM12878;HEPG2;K562;HSMM;H1HESC;NHLF		chr3:132377110-132381310;chr3:132377310-132381310;chr3:132379110-132380910;chr3:132377310-132382510;chr3:132376710-132381710;chr3:132377510-132381110;chr3:132377910-132380510;chr3:132377910-132380510;chr3:132377310-132380910		-2431/1769;-2231/1769;-431/1369;-2231/2969;-2831/2169;-2031/1569;-1631/969;-1631/969;-2231/1369
lnc-MAGEA4-2:2	eRNA	H1HESC;HMEC;K562;NHEK;HUVEC	HEPG2;HSMM	chrX:151143144-151143744;chrX:151143144-151143344;chrX:151143144-151143344;chrX:151143144-151143744;chrX:151143144-151143344	chrX:151140144-151143944;chrX:151141944-151143544	-117/483;-117/83;-117/83;-117/483;-117/83	-3117/683;-1317/283
lnc-MAGEA4-2:3	eRNA	K562;HMEC;HUVEC;NHEK;H1HESC	HEPG2;HSMM	chrX:151143144-151143344;chrX:151143144-151143344;chrX:151143144-151143344;chrX:151143144-151143744;chrX:151143144-151143744	chrX:151140144-151143944;chrX:151141944-151143544	-117/83;-117/83;-117/83;-117/483;-117/483	-3117/683;-1317/283
ENST00000464065	eRNA	H1HESC		chr7:14754875-14758675		-170/3630
lnc-MAGEA4-2:1	eRNA	HMEC;HUVEC;K562;NHEK;H1HESC	HSMM;HEPG2	chrX:151143144-151143344;chrX:151143144-151143344;chrX:151143144-151143344;chrX:151143144-151143744;chrX:151143144-151143744	chrX:151141944-151143544;chrX:151140144-151143944	-117/83;-117/83;-117/83;-117/483;-117/483	-1317/283;-3117/683
ENST00000464063	lncRNA (promoter)		NHLF;HSMM;NHEK;H1HESC;K562;GM12878;HUVEC;HEPG2;HMEC		chr2:172864154-172865954;chr2:172863954-172865954;chr2:172863954-172865754;chr2:172863754-172865754;chr2:172863754-172865754;chr2:172863954-172865954;chr2:172863954-172865954;chr2:172863754-172865154;chr2:172864554-172864954		-1188/612;-1188/812;-988/812;-988/1012;-988/1012;-1188/812;-1188/812;-388/1012;-188/212
lnc-TMEM26-3:3	eRNA	HMEC;K562		chr10:63580194-63582194;chr10:63579794-63588994		-1190/810;-7990/1210
lnc-MAGEA4-2:4	eRNA	HMEC;H1HESC;HUVEC;K562;NHEK	HSMM;HEPG2	chrX:151143144-151143344;chrX:151143144-151143744;chrX:151143144-151143344;chrX:151143144-151143344;chrX:151143144-151143744	chrX:151141944-151143544;chrX:151140144-151143944	-117/83;-117/483;-117/83;-117/83;-117/483	-1317/283;-3117/683
lnc-NDFIP2-16:1	eRNA	H1HESC		chr13:79664599-79665199		-318/282
ENST00000433119	Coding		HUVEC;GM12878;K562;NHEK;NHLF;HEPG2;H1HESC;HSMM		chr3:13520800-13521600;chr3:13520600-13522400;chr3:13521200-13522400;chr3:13520600-13521600;chr3:13520800-13521600;chr3:13519400-13521600;chr3:13520800-13521600;chr3:13520600-13522800		-424/376;-624/1176;-24/1176;-624/376;-424/376;-1824/376;-424/376;-624/1576
ENST00000433118	Coding		HUVEC;NHLF;HSMM;H1HESC;HEPG2;NHEK;GM12878;HMEC;K562		chr2:130937930-130940530;chr2:130937930-130941530;chr2:130937730-130941530;chr2:130937930-130941130;chr2:130937530-130941330;chr2:130937930-130940730;chr2:130937730-130941730;chr2:130937730-130941530;chr2:130937530-130940530		-1358/1242;-2358/1242;-2358/1442;-1958/1242;-2158/1642;-1558/1242;-2558/1442;-2358/1442;-1358/1642
ENST00000241704	Coding		NHEK;K562;HMEC;HEPG2;H1HESC;GM12878;NHLF;HSMM;HUVEC		chr1:160311576-160314376;chr1:160310776-160313776;chr1:160311176-160314376;chr1:160310576-160314576;chr1:160311776-160313976;chr1:160310176-160314576;chr1:160310376-160314376;chr1:160310776-160314376;chr1:160310576-160314176		-1186/1614;-586/2414;-1186/2014;-1386/2614;-786/1414;-1386/3014;-1186/2814;-1186/2414;-986/2614
ENST00000513929	lncRNA (promoter)		NHEK;H1HESC;GM12878;HMEC;HUVEC;NHLF;K562;HSMM;HEPG2		chr19:54023588-54025388;chr19:54023588-54025388;chr19:54023588-54025388;chr19:54023588-54025388;chr19:54023788-54025388;chr19:54023588-54025388;chr19:54023588-54024988;chr19:54023388-54025388;chr19:54024188-54025388		-647/1153;-647/1153;-647/1153;-647/1153;-447/1153;-647/1153;-647/753;-847/1153;-47/1153
ENST00000513927	lncRNA (promoter)		HMEC;K562;H1HESC;GM12878;HEPG2;NHLF;HSMM;NHEK;HUVEC		chr4:76596176-76598976;chr4:76596776-76598976;chr4:76596176-76598976;chr4:76595176-76598976;chr4:76595976-76598976;chr4:76596176-76598976;chr4:76596976-76599576;chr4:76597176-76598976;chr4:76597576-76598776		-646/2154;-646/1554;-646/2154;-646/3154;-646/2354;-646/2154;-1246/1354;-646/1154;-446/754
ENST00000433112	Coding		HEPG2;K562;NHEK;HUVEC;HMEC;H1HESC;GM12878;NHLF;HSMM		chr2:216944755-216947155;chr2:216945755-216947155;chr2:216945755-216947355;chr2:216945755-216947355;chr2:216945755-216947355;chr2:216945555-216947555;chr2:216945355-216947555;chr2:216945755-216947355;chr2:216945955-216947155		-1834/566;-834/566;-834/766;-834/766;-834/766;-1034/966;-1234/966;-834/766;-634/566
ENST00000433111	Coding		HUVEC;HSMM;HEPG2;K562;NHLF;NHEK		chr3:195621403-195621803;chr3:195621203-195621603;chr3:195621403-195623803;chr3:195621403-195623003;chr3:195621203-195623003;chr3:195621203-195623003		-202/198;-2/398;-2202/198;-1402/198;-1402/398;-1402/398
ENST00000513924	eRNA	H1HESC;GM12878		chr5:57785843-57787443;chr5:57786243-57787643		-1465/135;-1065/335
ENST00000433117	Coding		HSMM;HEPG2;K562;HUVEC;H1HESC;NHLF;GM12878;HMEC;NHEK		chr22:39897654-39900054;chr22:39897054-39900254;chr22:39898054-39899454;chr22:39897854-39899654;chr22:39897054-39899454;chr22:39898254-39899254;chr22:39897854-39900854;chr22:39897854-39900054;chr22:39897654-39899254		-653/1747;-1253/1947;-253/1147;-453/1347;-1253/1147;-53/947;-453/2547;-453/1747;-653/947
ENST00000513922	lncRNA (unknown)	none	none	none	none	none	none
ENST00000433115	lncRNA (unknown)	none	none	none	none	none	none
ENST00000513920	Coding		K562;HSMM;H1HESC;HMEC;NHLF;NHEK;HUVEC;HEPG2;GM12878		chr4:81256376-81257976;chr4:81256576-81257776;chr4:81256576-81257976;chr4:81256376-81257576;chr4:81256376-81257576;chr4:81256576-81257976;chr4:81256376-81257976;chr4:81256576-81257976;chr4:81256576-81257576		-546/1054;-346/854;-346/1054;-546/654;-546/654;-346/1054;-546/1054;-346/1054;-346/654
ENST00000553751	Coding		HSMM;H1HESC;HUVEC;NHLF;HEPG2;HMEC;NHEK		chr14:38063249-38065249;chr14:38063449-38065849;chr14:38063249-38065849;chr14:38063249-38065849;chr14:38063449-38065449;chr14:38063449-38065249;chr14:38063249-38065849		-934/1066;-1534/866;-1534/1066;-1534/1066;-1134/866;-934/866;-1534/1066
ENST00000307814	lncRNA (promoter)		HMEC;K562;HUVEC;NHEK;GM12878;HSMM;NHLF;H1HESC		chr14:23386960-23388560;chr14:23387360-23388760;chr14:23386960-23388760;chr14:23387360-23388560;chr14:23386760-23388760;chr14:23386760-23388760;chr14:23387360-23388560;chr14:23387560-23388760		-202/1398;-402/998;-402/1398;-202/998;-402/1598;-402/1598;-202/998;-402/798
ENST00000398310	lncRNA (unknown)	none	none	none	none	none	none
ENST00000621537	Coding	none	none	none	none	none	none
lnc-CDY1B-14:1	lncRNA (unknown)	none	none	none	none	none	none
ENST00000268122	Coding		NHEK;GM12878;HEPG2;HSMM;H1HESC;HUVEC		chr15:90039196-90040196;chr15:90039396-90040196;chr15:90039396-90040196;chr15:90039396-90039996;chr15:90038996-90040396;chr15:90039396-90039996		-352/648;-352/448;-352/448;-152/448;-552/848;-152/448
ENST00000557797	Coding		NHLF;NHEK;HUVEC;K562;HMEC;GM12878;H1HESC		chr15:49169708-49172708;chr15:49169708-49171508;chr15:49169708-49172308;chr15:49169308-49172708;chr15:49169708-49172508;chr15:49169708-49173108;chr15:49169708-49171308		-2882/118;-1682/118;-2482/118;-2882/518;-2682/118;-3282/118;-1482/118
ENST00000268124	Coding		NHEK;HEPG2;GM12878;HMEC;NHLF;HSMM;H1HESC;HUVEC;K562		chr15:89876796-89878196;chr15:89876196-89879396;chr15:89874396-89878196;chr15:89874996-89878196;chr15:89875996-89878196;chr15:89873996-89878196;chr15:89876996-89879396;chr15:89874996-89878196;chr15:89877396-89879396		-118/1282;-1318/1882;-118/3682;-118/3082;-118/2082;-118/4082;-1318/1082;-118/3082;-1318/682
ENST00000268125	Coding		HEPG2		chr15:89764596-89765196		-214/386
ENST00000576305	Coding		H1HESC;NHLF;NHEK;HUVEC;HSMM;HEPG2;HMEC;GM12878		chr16:68562699-68564899;chr16:68563699-68564699;chr16:68563499-68565099;chr16:68563699-68564899;chr16:68563499-68564899;chr16:68561699-68565099;chr16:68563899-68564699;chr16:68563499-68564899		-1294/906;-294/706;-494/1106;-294/906;-494/906;-2294/1106;-94/706;-494/906
ENST00000557791	Coding	none	none	none	none	none	none
ENST00000398317	lncRNA (unknown)	none	none	none	none	none	none
ENST00000372856	Coding		HEPG2;K562;HUVEC;HMEC;GM12878;NHEK;NHLF;HSMM;H1HESC		chr1:40040813-40043013;chr1:40041413-40043013;chr1:40041213-40042613;chr1:40041013-40042613;chr1:40038013-40042613;chr1:40041013-40042813;chr1:40041413-40042813;chr1:40040813-40043013;chr1:40040013-40042813		-590/1610;-590/1010;-190/1210;-190/1410;-190/4410;-390/1410;-390/1010;-590/1610;-390/2410
ENST00000372857	Coding		GM12878;HMEC;HUVEC;HSMM;NHLF;K562;HEPG2;NHEK;H1HESC		chr1:40038013-40042613;chr1:40041013-40042613;chr1:40041213-40042613;chr1:40040813-40043013;chr1:40041413-40042813;chr1:40041413-40043013;chr1:40040813-40043013;chr1:40041013-40042813;chr1:40040013-40042813		-197/4403;-197/1403;-197/1203;-597/1603;-397/1003;-597/1003;-597/1603;-397/1403;-397/2403
lnc-FOXG1-10:1	eRNA	HMEC		chr14:28930649-28931249		-420/180
ENST00000296233	Coding		HSMM;NHLF;H1HESC;HUVEC;NHEK;HEPG2;GM12878;HMEC		chr3:126074510-126077310;chr3:126074510-126077310;chr3:126074710-126076310;chr3:126074510-126076310;chr3:126074910-126077310;chr3:126074910-126077510;chr3:126075110-126077110;chr3:126074710-126077310		-1025/1775;-1025/1775;-25/1575;-25/1775;-1025/1375;-1225/1375;-825/1175;-1025/1575
ENST00000372852	Coding		H1HESC;HEPG2;GM12878;K562		chr1:40104413-40106013;chr1:40105413-40105813;chr1:40104813-40105813;chr1:40104613-40106013		-396/1204;-196/204;-196/804;-396/1004
ENST00000621551	Coding		GM12878;H1HESC		chr1:181450577-181456577;chr1:181450577-181453377		-2304/3696;-2304/496
ENST00000434630	eRNA	K562		chr2:65739096-65741496		-2286/114
lnc-GABARAPL2-1:1	eRNA	H1HESC		chr16:75505299-75507099		-1723/77
lnc-GABARAPL2-1:2	lncRNA (unknown)	none	none	none	none	none	none
ENST00000436697	Coding		HMEC;K562;GM12878;NHLF;HSMM;HUVEC;H1HESC;HEPG2;NHEK		chr15:55610108-55612708;chr15:55609708-55613708;chr15:55610508-55613108;chr15:55610108-55612708;chr15:55610308-55612108;chr15:55610708-55612508;chr15:55610708-55611908;chr15:55609908-55612508;chr15:55610508-55612708		-1465/1135;-2465/1535;-1865/735;-1465/1135;-865/935;-1265/535;-665/535;-1265/1335;-1465/735
ENST00000436696	eRNA	K562		chr1:197332777-197333177		-170/230
ENST00000533848	Coding		HSMM;K562;H1HESC;NHEK;HMEC;HUVEC;GM12878;NHLF		chr1:146696376-146697576;chr1:146696176-146697576;chr1:146696576-146697576;chr1:146696376-146697576;chr1:146696576-146697776;chr1:146696576-146697576;chr1:146696576-146697576;chr1:146696576-146697576		-111/1089;-111/1289;-111/889;-111/1089;-311/889;-111/889;-111/889;-111/889
ENST00000533849	eRNA	GM12878		chr11:60155624-60158224		-1031/1569
ENST00000436693	Coding		GM12878;NHLF;NHEK		chr4:38856805-38858605;chr4:38858005-38858605;chr4:38858205-38859405		-167/1633;-167/433;-967/233
ENST00000436691	lncRNA (unknown)	none	none	none	none	none	none
lnc-SIN3B-1:1	eRNA	HSMM		chr19:16912200-16912400		-36/164
ENST00000599802	Coding		NHEK;NHLF;K562;H1HESC;HMEC;HUVEC;GM12878;HSMM		chr19:58280588-58281988;chr19:58280588-58282388;chr19:58280588-58281788;chr19:58280588-58282388;chr19:58280788-58282388;chr19:58280588-58282188;chr19:58280388-58282388;chr19:58280788-58282388		-450/950;-450/1350;-450/750;-450/1350;-250/1350;-450/1150;-650/1350;-250/1350
lnc-MPP7-6:1	lncRNA (unknown)	none	none	none	none	none	none
ENST00000533840	lncRNA (promoter)		H1HESC;HMEC;NHLF;HSMM		chr11:119291990-119294590;chr11:119292390-119293990;chr11:119291190-119294190;chr11:119291190-119294590		-679/1921;-79/1521;-279/2721;-679/2721
ENST00000533841	lncRNA (unknown)	none	none	none	none	none	none
ENST00000533846	lncRNA (promoter)	K562	HUVEC;NHEK;HEPG2;H1HESC;NHLF;HSMM;HMEC;GM12878	chr8:144922012-144922612	chr8:144922012-144923212;chr8:144922012-144923212;chr8:144922012-144923212;chr8:144922212-144923212;chr8:144922012-144923212;chr8:144921812-144923212;chr8:144922012-144923212;chr8:144922012-144923212	-227/373	-827/373;-827/373;-827/373;-827/173;-827/373;-827/573;-827/373;-827/373
ENST00000533847	eRNA	K562		chr11:59607024-59609624		-830/1770
ENST00000599804	Coding		HSMM;HUVEC;HEPG2;HMEC;K562;GM12878;H1HESC;NHLF;NHEK		chr19:44258160-44259560;chr19:44258560-44259960;chr19:44257760-44260160;chr19:44257960-44259360;chr19:44258360-44260360;chr19:44257960-44260360;chr19:44257960-44260160;chr19:44258360-44260160;chr19:44258360-44259960		-774/626;-1174/226;-1374/1026;-574/826;-1574/426;-1574/826;-1374/826;-1374/426;-1174/426
ENST00000533845	lncRNA (unknown)	none	none	none	none	none	none
lnc-ADAMTS5-5:2	lncRNA (unknown)	none	none	none	none	none	none
lnc-ZNF680-46:1	lncRNA (promoter)		NHEK;GM12878;NHLF;HMEC;K562;HSMM		chr7:63766565-63768565;chr7:63766765-63768765;chr7:63766765-63768365;chr7:63767565-63768165;chr7:63766965-63768765;chr7:63766965-63768365		-929/1071;-1129/871;-729/871;-529/71;-1129/671;-729/671
lnc-SLC25A25-4:2	eRNA	NHLF;K562;H1HESC;HSMM;HUVEC;HEPG2;HMEC		chr9:130763179-130764779;chr9:130762779-130766579;chr9:130763579-130764379;chr9:130763579-130764579;chr9:130763379-130764979;chr9:130763779-130764379;chr9:130763579-130764579		-1124/476;-1524/2276;-724/76;-724/276;-924/676;-524/76;-724/276
lnc-ADAMTS5-5:1	lncRNA (unknown)	none	none	none	none	none	none
ENST00000577749	lncRNA (unknown)	none	none	none	none	none	none
lnc-ADAMTS5-5:4	eRNA	NHLF		chr21:28920729-28921129		-332/68
ENST00000422219	Coding	none	none	none	none	none	none
ENST00000422216	lncRNA (promoter)	K562	HUVEC;H1HESC;HSMM;HMEC;HEPG2	chr1:47690613-47694813	chr1:47690413-47691813;chr1:47689413-47692613;chr1:47690413-47691613;chr1:47690413-47691613;chr1:47690213-47692413	-856/3344	-1056/344;-2056/1144;-1056/144;-1056/144;-1256/944
ENST00000253354	Coding		HEPG2		chr20:31870739-31871939		-202/998
ENST00000616400	small-NC	none	none	none	none	none	none
ENST00000422215	lncRNA (unknown)	none	none	none	none	none	none
ENST00000577741	lncRNA (promoter)		HSMM;GM12878;NHEK;K562;NHLF;H1HESC;HEPG2;HMEC;HUVEC		chr17:37356074-37357074;chr17:37355274-37357874;chr17:37355674-37357274;chr17:37355474-37356874;chr17:37355874-37357274;chr17:37355674-37358274;chr17:37355474-37357474;chr17:37355874-37357474;chr17:37355874-37359074		-496/504;-1296/1304;-896/704;-1096/304;-696/704;-896/1704;-1096/904;-696/904;-696/2504
lnc-DUSP3-1:1	eRNA	NHEK;HMEC;HEPG2;HUVEC;NHLF;HSMM		chr17:41861074-41862274;chr17:41860874-41862674;chr17:41861874-41862674;chr17:41861274-41862474;chr17:41860674-41862274;chr17:41860274-41862874		-224/976;-624/1176;-624/176;-424/776;-224/1376;-824/1776
ENST00000577743	lncRNA (unknown)	none	none	none	none	none	none
ENST00000525661	eRNA	HSMM;H1HESC;HMEC;HUVEC;NHEK	NHLF	chr11:13461224-13461824;chr11:13461424-13462024;chr11:13461224-13462824;chr11:13461224-13462424;chr11:13461224-13463024	chr11:13461424-13462824	-69/531;-269/331;-1069/531;-669/531;-1269/531	-1069/331
ENST00000585155	Coding	none	none	none	none	none	none
lnc-LLPH-23:3	lncRNA (promoter)		HUVEC;H1HESC;NHEK;HMEC;HEPG2;HSMM;NHLF		chr12:66122133-66123733;chr12:66122333-66123733;chr12:66122333-66123533;chr12:66122933-66123533;chr12:66122533-66123533;chr12:66122533-66123533;chr12:66122333-66123533		-397/1203;-397/1003;-197/1003;-197/403;-197/803;-197/803;-197/1003
lnc-SERF1A-2:4	lncRNA (unknown)	none	none	none	none	none	none
LINC01708:27	lncRNA (unknown)	none	none	none	none	none	none
ENST00000509926	lncRNA (unknown)	none	none	none	none	none	none
ENST00000509927	Coding	none	none	none	none	none	none
ENST00000509920	eRNA	GM12878;K562;NHEK		chr5:1597800-1599600;chr5:1597600-1598400;chr5:1598000-1600000		-442/1358;-642/158;-242/1758
ENST00000440070	lncRNA (unknown)	none	none	none	none	none	none
lnc-KCNE1B-2:1	lncRNA (unknown)	none	none	none	none	none	none
[truncated: 284,433+ more rows]
