# Supplementary material for: Improving Infinium MethylationEPIC data processing: re-annotation of enhancers and long noncoding RNA genes and benchmarking of normalization methods
Source: Epigenetics. 2022 Nov 10;17(13):2434–54. doi: 10.1080/15592294.2022.2135201 (PMC9665128; doi:10.1080/15592294.2022.2135201)
Supplement: Supplemental Material [file KEPI_A_2135201_SM2799.zip › supplement/Bizet et al_Revision_Additional File3_TableS2.xlsx]

## Sheet: Feuille1
	Files	Link	Comments
CpG islands	Download page	https://genome.ucsc.edu/cgi-bin/hgTables
Transcripts
Ensembl v93	Download page	https://www.ensembl.org/biomart/martview/	hg38 lifted to hg19 using liftOver
	Information about transcript type	https://www.ensembl.org/info/genome/genebuild/biotypes.html
LNCipedia v5.2	lncipedia_5_2_hc_hg19.bed	https://lncipedia.org/downloads/lncipedia_5_2/high-confidence-set/lncipedia_5_2_hc_hg19.bed
	lncipedia_5_2_hc_hg19.gff	https://lncipedia.org/downloads/lncipedia_5_2/high-confidence-set/lncipedia_5_2_hc_hg19.gff	Annotation files allowing the identification of aliases wih ensembl transcripts
Regulatory regions
ENCODE	Download page	https://genome.ucsc.edu/ENCODE/dataMatrix/encodeDataMatrixHuman.html
	HMEC	http://hgdownload.soe.ucsc.edu/goldenPath/hg19/encodeDCC/wgEncodeBroadHmm/wgEncodeBroadHmmHmecHMM.bed.gz
	HSMM	http://hgdownload.soe.ucsc.edu/goldenPath/hg19/encodeDCC/wgEncodeBroadHmm/wgEncodeBroadHmmHsmmHMM.bed.gz
	K562	http://hgdownload.soe.ucsc.edu/goldenPath/hg19/encodeDCC/wgEncodeBroadHmm/wgEncodeBroadHmmK562HMM.bed.gz
	NHEK	http://hgdownload.soe.ucsc.edu/goldenPath/hg19/encodeDCC/wgEncodeBroadHmm/wgEncodeBroadHmmNhekHMM.bed.gz
	NHLF	http://hgdownload.soe.ucsc.edu/goldenPath/hg19/encodeDCC/wgEncodeBroadHmm/wgEncodeBroadHmmNhlfHMM.bed.gz
	HEPG2	http://hgdownload.soe.ucsc.edu/goldenPath/hg19/encodeDCC/wgEncodeBroadHmm/wgEncodeBroadHmmHepg2HMM.bed.gz
	HUVEC	http://hgdownload.soe.ucsc.edu/goldenPath/hg19/encodeDCC/wgEncodeBroadHmm/wgEncodeBroadHmmHuvecHMM.bed.gz
	HESC	http://hgdownload.soe.ucsc.edu/goldenPath/hg19/encodeDCC/wgEncodeBroadHmm/wgEncodeBroadHmmH1hescHMM.bed.gz
	GM12878	http://hgdownload.soe.ucsc.edu/goldenPath/hg19/encodeDCC/wgEncodeBroadHmm/wgEncodeBroadHmmGm12878HMM.bed.gz
EnhancerAtlas	HMEC_EP.txt	http://bioinfo.wilmer.jhu.edu/EnhancerAtlas/data/AllEPs/human/HMEC_EP.txt
	HSMM_EP.txt	http://bioinfo.wilmer.jhu.edu/EnhancerAtlas/data/AllEPs/human/HSMM_EP.txt
	K562_EP.txt	http://bioinfo.wilmer.jhu.edu/EnhancerAtlas/data/AllEPs/human/K562_EP.txt
	NHEK_EP.txt	http://bioinfo.wilmer.jhu.edu/EnhancerAtlas/data/AllEPs/human/NHEK_EP.txt
	NHLF_EP.txt	http://bioinfo.wilmer.jhu.edu/EnhancerAtlas/data/AllEPs/human/NHLF_EP.txt
	HepG2_EP.txt	http://bioinfo.wilmer.jhu.edu/EnhancerAtlas/data/AllEPs/human/HepG2_EP.txt
	HUVEC_EP.txt	http://bioinfo.wilmer.jhu.edu/EnhancerAtlas/data/AllEPs/human/HUVEC_EP.txt
	GM12878_EP.txt	http://bioinfo.wilmer.jhu.edu/EnhancerAtlas/data/AllEPs/human/GM12878_EP.txt
